# Supplementary material for: Microbial characteristics of dental caries in HIV positive individuals
Source: Front Oral Health. 2022 Sep 21;3:1004930. doi: 10.3389/froh.2022.1004930 (PMC9533146; doi:10.3389/froh.2022.1004930)
Supplement: Supplementary file 3 [file DataSheet2.csv]

Genus	TVE	Removed	VCE_Change	Parameter_DMFT		Influence
All	0.976622461	0	3.93E-08	Healthy_centrality_parameter		NA
Gemella	0.976622461	1	3.93E-08	Healthy_centrality_parameter		NA
Gemella,Fusobacterium	0.982109836	2	-0.005487336	Healthy_centrality_parameter		NA
Gemella,Fusobacterium,Capnocytophaga	0.98351618	3	-0.00689368	Healthy_centrality_parameter		NA
Gemella,Fusobacterium,Capnocytophaga,Streptococcus	0.994203388	4	-0.017580888	Healthy_centrality_parameter		NA
Gemella,Fusobacterium,Capnocytophaga,Streptococcus,Veillonella	0.992969868	5	-0.016347368	Healthy_centrality_parameter		NA
Gemella,Fusobacterium,Capnocytophaga,Streptococcus,Veillonella,Defluviitaleaceae	0.992969868	6	-0.016347368	Healthy_centrality_parameter		NA
Gemella,Fusobacterium,Capnocytophaga,Streptococcus,Veillonella,Defluviitaleaceae,Chryseobacterium	0.985604508	7	-0.008982008	Healthy_centrality_parameter		NA
Gemella,Fusobacterium,Capnocytophaga,Streptococcus,Veillonella,Defluviitaleaceae,Chryseobacterium,Prevotella	0.98869669	8	-0.01207419	Healthy_centrality_parameter		NA
Gemella,Fusobacterium,Capnocytophaga,Streptococcus,Veillonella,Defluviitaleaceae,Chryseobacterium,Prevotella,Actinobacillus	0.991049023	9	-0.014426523	Healthy_centrality_parameter		NA
Gemella,Fusobacterium,Capnocytophaga,Streptococcus,Veillonella,Defluviitaleaceae,Chryseobacterium,Prevotella,Actinobacillus,Peptostreptococcus	0.984415895	10	-0.007793395	Healthy_centrality_parameter		NA
Gemella,Fusobacterium,Capnocytophaga,Streptococcus,Veillonella,Defluviitaleaceae,Chryseobacterium,Prevotella,Actinobacillus,Peptostreptococcus,Lachnospira	0.984563834	11	-0.007941334	Healthy_centrality_parameter		NA
Gemella,Fusobacterium,Capnocytophaga,Streptococcus,Veillonella,Defluviitaleaceae,Chryseobacterium,Prevotella,Actinobacillus,Peptostreptococcus,Lachnospira,Bergeyella	0.984062613	12	-0.007440113	Healthy_centrality_parameter		NA
Gemella,Fusobacterium,Capnocytophaga,Streptococcus,Veillonella,Defluviitaleaceae,Chryseobacterium,Prevotella,Actinobacillus,Peptostreptococcus,Lachnospira,Bergeyella,Leptotrichia	1.00352367	13	-0.02690117	Healthy_centrality_parameter		NA
Gemella,Fusobacterium,Capnocytophaga,Streptococcus,Veillonella,Defluviitaleaceae,Chryseobacterium,Prevotella,Actinobacillus,Peptostreptococcus,Lachnospira,Bergeyella,Leptotrichia,Kingella	1.003928849	14	-0.027306349	Healthy_centrality_parameter		NA
Gemella,Fusobacterium,Capnocytophaga,Streptococcus,Veillonella,Defluviitaleaceae,Chryseobacterium,Prevotella,Actinobacillus,Peptostreptococcus,Lachnospira,Bergeyella,Leptotrichia,Kingella,Mogibacterium	0.995223097	15	-0.018600597	Healthy_centrality_parameter		NA
Gemella,Fusobacterium,Capnocytophaga,Streptococcus,Veillonella,Defluviitaleaceae,Chryseobacterium,Prevotella,Actinobacillus,Peptostreptococcus,Lachnospira,Bergeyella,Leptotrichia,Kingella,Mogibacterium,Porphyromonas	0.999476062	16	-0.022853562	Healthy_centrality_parameter		NA
Gemella,Fusobacterium,Capnocytophaga,Streptococcus,Veillonella,Defluviitaleaceae,Chryseobacterium,Prevotella,Actinobacillus,Peptostreptococcus,Lachnospira,Bergeyella,Leptotrichia,Kingella,Mogibacterium,Porphyromonas,Parvimonas	0.996930923	17	-0.020308423	Healthy_centrality_parameter		NA
Gemella,Fusobacterium,Capnocytophaga,Streptococcus,Veillonella,Defluviitaleaceae,Chryseobacterium,Prevotella,Actinobacillus,Peptostreptococcus,Lachnospira,Bergeyella,Leptotrichia,Kingella,Mogibacterium,Porphyromonas,Parvimonas,Campylobacter	0.997250204	18	-0.020627704	Healthy_centrality_parameter		NA
Gemella,Fusobacterium,Capnocytophaga,Streptococcus,Veillonella,Defluviitaleaceae,Chryseobacterium,Prevotella,Actinobacillus,Peptostreptococcus,Lachnospira,Bergeyella,Leptotrichia,Kingella,Mogibacterium,Porphyromonas,Parvimonas,Campylobacter,Mycoplasma	0.997209728	19	-0.020587228	Healthy_centrality_parameter		NA
Gemella,Fusobacterium,Capnocytophaga,Streptococcus,Veillonella,Defluviitaleaceae,Chryseobacterium,Prevotella,Actinobacillus,Peptostreptococcus,Lachnospira,Bergeyella,Leptotrichia,Kingella,Mogibacterium,Porphyromonas,Parvimonas,Campylobacter,Mycoplasma,Enterococcus	0.992316759	20	-0.015694259	Healthy_centrality_parameter		NA
Gemella,Fusobacterium,Capnocytophaga,Streptococcus,Veillonella,Defluviitaleaceae,Chryseobacterium,Prevotella,Actinobacillus,Peptostreptococcus,Lachnospira,Bergeyella,Leptotrichia,Kingella,Mogibacterium,Porphyromonas,Parvimonas,Campylobacter,Mycoplasma,Enterococcus,Lactococcus	0.99318349	21	-0.01656099	Healthy_centrality_parameter		NA
Gemella,Fusobacterium,Capnocytophaga,Streptococcus,Veillonella,Defluviitaleaceae,Chryseobacterium,Prevotella,Actinobacillus,Peptostreptococcus,Lachnospira,Bergeyella,Leptotrichia,Kingella,Mogibacterium,Porphyromonas,Parvimonas,Campylobacter,Mycoplasma,Enterococcus,Lactococcus,Parabacteroides	0.992340159	22	-0.015717659	Healthy_centrality_parameter		NA
Gemella,Fusobacterium,Capnocytophaga,Streptococcus,Veillonella,Defluviitaleaceae,Chryseobacterium,Prevotella,Actinobacillus,Peptostreptococcus,Lachnospira,Bergeyella,Leptotrichia,Kingella,Mogibacterium,Porphyromonas,Parvimonas,Campylobacter,Mycoplasma,Enterococcus,Lactococcus,Parabacteroides,Selenomonas	1.003370148	23	-0.026747648	Healthy_centrality_parameter		NA
Gemella,Fusobacterium,Capnocytophaga,Streptococcus,Veillonella,Defluviitaleaceae,Chryseobacterium,Prevotella,Actinobacillus,Peptostreptococcus,Lachnospira,Bergeyella,Leptotrichia,Kingella,Mogibacterium,Porphyromonas,Parvimonas,Campylobacter,Mycoplasma,Enterococcus,Lactococcus,Parabacteroides,Selenomonas,Megasphaera	1.000856013	24	-0.024233513	Healthy_centrality_parameter		NA
Gemella,Fusobacterium,Capnocytophaga,Streptococcus,Veillonella,Defluviitaleaceae,Chryseobacterium,Prevotella,Actinobacillus,Peptostreptococcus,Lachnospira,Bergeyella,Leptotrichia,Kingella,Mogibacterium,Porphyromonas,Parvimonas,Campylobacter,Mycoplasma,Enterococcus,Lactococcus,Parabacteroides,Selenomonas,Megasphaera,Atopobium	1.003712626	25	-0.027090126	Healthy_centrality_parameter		NA
Gemella,Fusobacterium,Capnocytophaga,Streptococcus,Veillonella,Defluviitaleaceae,Chryseobacterium,Prevotella,Actinobacillus,Peptostreptococcus,Lachnospira,Bergeyella,Leptotrichia,Kingella,Mogibacterium,Porphyromonas,Parvimonas,Campylobacter,Mycoplasma,Enterococcus,Lactococcus,Parabacteroides,Selenomonas,Megasphaera,Atopobium,Tannerella	1.002806259	26	-0.026183759	Healthy_centrality_parameter		NA
Gemella,Fusobacterium,Capnocytophaga,Streptococcus,Veillonella,Defluviitaleaceae,Chryseobacterium,Prevotella,Actinobacillus,Peptostreptococcus,Lachnospira,Bergeyella,Leptotrichia,Kingella,Mogibacterium,Porphyromonas,Parvimonas,Campylobacter,Mycoplasma,Enterococcus,Lactococcus,Parabacteroides,Selenomonas,Megasphaera,Atopobium,Tannerella,Lachnoanaerobaculum	1.005333684	27	-0.028711184	Healthy_centrality_parameter		NA
Gemella,Fusobacterium,Capnocytophaga,Streptococcus,Veillonella,Defluviitaleaceae,Chryseobacterium,Prevotella,Actinobacillus,Peptostreptococcus,Lachnospira,Bergeyella,Leptotrichia,Kingella,Mogibacterium,Porphyromonas,Parvimonas,Campylobacter,Mycoplasma,Enterococcus,Lactococcus,Parabacteroides,Selenomonas,Megasphaera,Atopobium,Tannerella,Lachnoanaerobaculum,Stomatobaculum	1.013160514	28	-0.036538014	Healthy_centrality_parameter		NA
Gemella,Fusobacterium,Capnocytophaga,Streptococcus,Veillonella,Defluviitaleaceae,Chryseobacterium,Prevotella,Actinobacillus,Peptostreptococcus,Lachnospira,Bergeyella,Leptotrichia,Kingella,Mogibacterium,Porphyromonas,Parvimonas,Campylobacter,Mycoplasma,Enterococcus,Lactococcus,Parabacteroides,Selenomonas,Megasphaera,Atopobium,Tannerella,Lachnoanaerobaculum,Stomatobaculum,Ruminococcus	1.01085859	29	-0.03423609	Healthy_centrality_parameter		NA
Gemella,Fusobacterium,Capnocytophaga,Streptococcus,Veillonella,Defluviitaleaceae,Chryseobacterium,Prevotella,Actinobacillus,Peptostreptococcus,Lachnospira,Bergeyella,Leptotrichia,Kingella,Mogibacterium,Porphyromonas,Parvimonas,Campylobacter,Mycoplasma,Enterococcus,Lactococcus,Parabacteroides,Selenomonas,Megasphaera,Atopobium,Tannerella,Lachnoanaerobaculum,Stomatobaculum,Ruminococcus,Rikenella	1.01085859	30	-0.03423609	Healthy_centrality_parameter		NA
Gemella,Fusobacterium,Capnocytophaga,Streptococcus,Veillonella,Defluviitaleaceae,Chryseobacterium,Prevotella,Actinobacillus,Peptostreptococcus,Lachnospira,Bergeyella,Leptotrichia,Kingella,Mogibacterium,Porphyromonas,Parvimonas,Campylobacter,Mycoplasma,Enterococcus,Lactococcus,Parabacteroides,Selenomonas,Megasphaera,Atopobium,Tannerella,Lachnoanaerobaculum,Stomatobaculum,Ruminococcus,Rikenella,Chr…	1.01085859	31	-0.03423609	Healthy_centrality_parameter		NA
Gemella,Fusobacterium,Capnocytophaga,Streptococcus,Veillonella,Defluviitaleaceae,Chryseobacterium,Prevotella,Actinobacillus,Peptostreptococcus,Lachnospira,Bergeyella,Leptotrichia,Kingella,Mogibacterium,Porphyromonas,Parvimonas,Campylobacter,Mycoplasma,Enterococcus,Lactococcus,Parabacteroides,Selenomonas,Megasphaera,Atopobium,Tannerella,Lachnoanaerobaculum,Stomatobaculum,Ruminococcus,Rikenella,Chr…	1.010871544	32	-0.034249044	Healthy_centrality_parameter		NA
Gemella,Fusobacterium,Capnocytophaga,Streptococcus,Veillonella,Defluviitaleaceae,Chryseobacterium,Prevotella,Actinobacillus,Peptostreptococcus,Lachnospira,Bergeyella,Leptotrichia,Kingella,Mogibacterium,Porphyromonas,Parvimonas,Campylobacter,Mycoplasma,Enterococcus,Lactococcus,Parabacteroides,Selenomonas,Megasphaera,Atopobium,Tannerella,Lachnoanaerobaculum,Stomatobaculum,Ruminococcus,Rikenella,Chr…	1.010846993	33	-0.034224493	Healthy_centrality_parameter		NA
Gemella,Fusobacterium,Capnocytophaga,Streptococcus,Veillonella,Defluviitaleaceae,Chryseobacterium,Prevotella,Actinobacillus,Peptostreptococcus,Lachnospira,Bergeyella,Leptotrichia,Kingella,Mogibacterium,Porphyromonas,Parvimonas,Campylobacter,Mycoplasma,Enterococcus,Lactococcus,Parabacteroides,Selenomonas,Megasphaera,Atopobium,Tannerella,Lachnoanaerobaculum,Stomatobaculum,Ruminococcus,Rikenella,Chr…	1.010871856	34	-0.034249356	Healthy_centrality_parameter		NA
Gemella,Fusobacterium,Capnocytophaga,Streptococcus,Veillonella,Defluviitaleaceae,Chryseobacterium,Prevotella,Actinobacillus,Peptostreptococcus,Lachnospira,Bergeyella,Leptotrichia,Kingella,Mogibacterium,Porphyromonas,Parvimonas,Campylobacter,Mycoplasma,Enterococcus,Lactococcus,Parabacteroides,Selenomonas,Megasphaera,Atopobium,Tannerella,Lachnoanaerobaculum,Stomatobaculum,Ruminococcus,Rikenella,Chr…	1.010845387	35	-0.034222887	Healthy_centrality_parameter		NA
Gemella,Fusobacterium,Capnocytophaga,Streptococcus,Veillonella,Defluviitaleaceae,Chryseobacterium,Prevotella,Actinobacillus,Peptostreptococcus,Lachnospira,Bergeyella,Leptotrichia,Kingella,Mogibacterium,Porphyromonas,Parvimonas,Campylobacter,Mycoplasma,Enterococcus,Lactococcus,Parabacteroides,Selenomonas,Megasphaera,Atopobium,Tannerella,Lachnoanaerobaculum,Stomatobaculum,Ruminococcus,Rikenella,Chr…	1.013611478	36	-0.036988978	Healthy_centrality_parameter		NA
Gemella,Fusobacterium,Capnocytophaga,Streptococcus,Veillonella,Defluviitaleaceae,Chryseobacterium,Prevotella,Actinobacillus,Peptostreptococcus,Lachnospira,Bergeyella,Leptotrichia,Kingella,Mogibacterium,Porphyromonas,Parvimonas,Campylobacter,Mycoplasma,Enterococcus,Lactococcus,Parabacteroides,Selenomonas,Megasphaera,Atopobium,Tannerella,Lachnoanaerobaculum,Stomatobaculum,Ruminococcus,Rikenella,Chr…	1.004990882	37	-0.028368382	Healthy_centrality_parameter		NA
Gemella,Fusobacterium,Capnocytophaga,Streptococcus,Veillonella,Defluviitaleaceae,Chryseobacterium,Prevotella,Actinobacillus,Peptostreptococcus,Lachnospira,Bergeyella,Leptotrichia,Kingella,Mogibacterium,Porphyromonas,Parvimonas,Campylobacter,Mycoplasma,Enterococcus,Lactococcus,Parabacteroides,Selenomonas,Megasphaera,Atopobium,Tannerella,Lachnoanaerobaculum,Stomatobaculum,Ruminococcus,Rikenella,Chr…	1.004981077	38	-0.028358577	Healthy_centrality_parameter		NA
Gemella,Fusobacterium,Capnocytophaga,Streptococcus,Veillonella,Defluviitaleaceae,Chryseobacterium,Prevotella,Actinobacillus,Peptostreptococcus,Lachnospira,Bergeyella,Leptotrichia,Kingella,Mogibacterium,Porphyromonas,Parvimonas,Campylobacter,Mycoplasma,Enterococcus,Lactococcus,Parabacteroides,Selenomonas,Megasphaera,Atopobium,Tannerella,Lachnoanaerobaculum,Stomatobaculum,Ruminococcus,Rikenella,Chr…	1.001000228	39	-0.024377728	Healthy_centrality_parameter		NA
Gemella,Fusobacterium,Capnocytophaga,Streptococcus,Veillonella,Defluviitaleaceae,Chryseobacterium,Prevotella,Actinobacillus,Peptostreptococcus,Lachnospira,Bergeyella,Leptotrichia,Kingella,Mogibacterium,Porphyromonas,Parvimonas,Campylobacter,Mycoplasma,Enterococcus,Lactococcus,Parabacteroides,Selenomonas,Megasphaera,Atopobium,Tannerella,Lachnoanaerobaculum,Stomatobaculum,Ruminococcus,Rikenella,Chr…	0.999856497	40	-0.023233997	Healthy_centrality_parameter		NA
Gemella,Fusobacterium,Capnocytophaga,Streptococcus,Veillonella,Defluviitaleaceae,Chryseobacterium,Prevotella,Actinobacillus,Peptostreptococcus,Lachnospira,Bergeyella,Leptotrichia,Kingella,Mogibacterium,Porphyromonas,Parvimonas,Campylobacter,Mycoplasma,Enterococcus,Lactococcus,Parabacteroides,Selenomonas,Megasphaera,Atopobium,Tannerella,Lachnoanaerobaculum,Stomatobaculum,Ruminococcus,Rikenella,Chr…	1.010566176	41	-0.033943676	Healthy_centrality_parameter		NA
Gemella,Fusobacterium,Capnocytophaga,Streptococcus,Veillonella,Defluviitaleaceae,Chryseobacterium,Prevotella,Actinobacillus,Peptostreptococcus,Lachnospira,Bergeyella,Leptotrichia,Kingella,Mogibacterium,Porphyromonas,Parvimonas,Campylobacter,Mycoplasma,Enterococcus,Lactococcus,Parabacteroides,Selenomonas,Megasphaera,Atopobium,Tannerella,Lachnoanaerobaculum,Stomatobaculum,Ruminococcus,Rikenella,Chr…	1.009849164	42	-0.033226664	Healthy_centrality_parameter		NA
Gemella,Fusobacterium,Capnocytophaga,Streptococcus,Veillonella,Defluviitaleaceae,Chryseobacterium,Prevotella,Actinobacillus,Peptostreptococcus,Lachnospira,Bergeyella,Leptotrichia,Kingella,Mogibacterium,Porphyromonas,Parvimonas,Campylobacter,Mycoplasma,Enterococcus,Lactococcus,Parabacteroides,Selenomonas,Megasphaera,Atopobium,Tannerella,Lachnoanaerobaculum,Stomatobaculum,Ruminococcus,Rikenella,Chr…	1.00900493	43	-0.03238243	Healthy_centrality_parameter		NA
Gemella,Fusobacterium,Capnocytophaga,Streptococcus,Veillonella,Defluviitaleaceae,Chryseobacterium,Prevotella,Actinobacillus,Peptostreptococcus,Lachnospira,Bergeyella,Leptotrichia,Kingella,Mogibacterium,Porphyromonas,Parvimonas,Campylobacter,Mycoplasma,Enterococcus,Lactococcus,Parabacteroides,Selenomonas,Megasphaera,Atopobium,Tannerella,Lachnoanaerobaculum,Stomatobaculum,Ruminococcus,Rikenella,Chr…	1.013824434	44	-0.037201934	Healthy_centrality_parameter		NA
Gemella,Fusobacterium,Capnocytophaga,Streptococcus,Veillonella,Defluviitaleaceae,Chryseobacterium,Prevotella,Actinobacillus,Peptostreptococcus,Lachnospira,Bergeyella,Leptotrichia,Kingella,Mogibacterium,Porphyromonas,Parvimonas,Campylobacter,Mycoplasma,Enterococcus,Lactococcus,Parabacteroides,Selenomonas,Megasphaera,Atopobium,Tannerella,Lachnoanaerobaculum,Stomatobaculum,Ruminococcus,Rikenella,Chr…	1.034150161	45	-0.057527661	Healthy_centrality_parameter		NA
Gemella,Fusobacterium,Capnocytophaga,Streptococcus,Veillonella,Defluviitaleaceae,Chryseobacterium,Prevotella,Actinobacillus,Peptostreptococcus,Lachnospira,Bergeyella,Leptotrichia,Kingella,Mogibacterium,Porphyromonas,Parvimonas,Campylobacter,Mycoplasma,Enterococcus,Lactococcus,Parabacteroides,Selenomonas,Megasphaera,Atopobium,Tannerella,Lachnoanaerobaculum,Stomatobaculum,Ruminococcus,Rikenella,Chr…	1.034083379	46	-0.057460879	Healthy_centrality_parameter		NA
Gemella,Fusobacterium,Capnocytophaga,Streptococcus,Veillonella,Defluviitaleaceae,Chryseobacterium,Prevotella,Actinobacillus,Peptostreptococcus,Lachnospira,Bergeyella,Leptotrichia,Kingella,Mogibacterium,Porphyromonas,Parvimonas,Campylobacter,Mycoplasma,Enterococcus,Lactococcus,Parabacteroides,Selenomonas,Megasphaera,Atopobium,Tannerella,Lachnoanaerobaculum,Stomatobaculum,Ruminococcus,Rikenella,Chr…	1.044252433	47	-0.067629933	Healthy_centrality_parameter		Most Influential
Gemella,Fusobacterium,Capnocytophaga,Streptococcus,Veillonella,Defluviitaleaceae,Chryseobacterium,Prevotella,Actinobacillus,Peptostreptococcus,Lachnospira,Bergeyella,Leptotrichia,Kingella,Mogibacterium,Porphyromonas,Parvimonas,Campylobacter,Mycoplasma,Enterococcus,Lactococcus,Parabacteroides,Selenomonas,Megasphaera,Atopobium,Tannerella,Lachnoanaerobaculum,Stomatobaculum,Ruminococcus,Rikenella,Chr…	1.043723075	48	-0.067100575	Healthy_centrality_parameter		NA
Gemella,Fusobacterium,Capnocytophaga,Streptococcus,Veillonella,Defluviitaleaceae,Chryseobacterium,Prevotella,Actinobacillus,Peptostreptococcus,Lachnospira,Bergeyella,Leptotrichia,Kingella,Mogibacterium,Porphyromonas,Parvimonas,Campylobacter,Mycoplasma,Enterococcus,Lactococcus,Parabacteroides,Selenomonas,Megasphaera,Atopobium,Tannerella,Lachnoanaerobaculum,Stomatobaculum,Ruminococcus,Rikenella,Chr…	1.012428194	49	-0.035805694	Healthy_centrality_parameter		NA
Gemella,Fusobacterium,Capnocytophaga,Streptococcus,Veillonella,Defluviitaleaceae,Chryseobacterium,Prevotella,Actinobacillus,Peptostreptococcus,Lachnospira,Bergeyella,Leptotrichia,Kingella,Mogibacterium,Porphyromonas,Parvimonas,Campylobacter,Mycoplasma,Enterococcus,Lactococcus,Parabacteroides,Selenomonas,Megasphaera,Atopobium,Tannerella,Lachnoanaerobaculum,Stomatobaculum,Ruminococcus,Rikenella,Chr…	1.037641212	50	-0.061018712	Healthy_centrality_parameter		NA
All	0.965873767	0	3.31E-08	Low_centrality_parameter		NA
Lachnospira	0.916790896	1	0.049082904	Low_centrality_parameter		NA
Lachnospira,Bacteroides	0.884183956	2	0.081689844	Low_centrality_parameter		NA
Lachnospira,Bacteroides,Treponema	0.882048564	3	0.083825236	Low_centrality_parameter		NA
Lachnospira,Bacteroides,Treponema,Desulfoplanes	0.882755023	4	0.083118777	Low_centrality_parameter		NA
Lachnospira,Bacteroides,Treponema,Desulfoplanes,Pseudopropionibacterium	0.882319879	5	0.083553921	Low_centrality_parameter		NA
Lachnospira,Bacteroides,Treponema,Desulfoplanes,Pseudopropionibacterium,Desulfosporosinus	0.889795343	6	0.076078457	Low_centrality_parameter		NA
Lachnospira,Bacteroides,Treponema,Desulfoplanes,Pseudopropionibacterium,Desulfosporosinus,Sphaerochaeta	0.870802349	7	0.095071451	Low_centrality_parameter		NA
Lachnospira,Bacteroides,Treponema,Desulfoplanes,Pseudopropionibacterium,Desulfosporosinus,Sphaerochaeta,Arenimonas	0.870989736	8	0.094884064	Low_centrality_parameter		NA
Lachnospira,Bacteroides,Treponema,Desulfoplanes,Pseudopropionibacterium,Desulfosporosinus,Sphaerochaeta,Arenimonas,Microbacterium	0.870681915	9	0.095191885	Low_centrality_parameter		NA
Lachnospira,Bacteroides,Treponema,Desulfoplanes,Pseudopropionibacterium,Desulfosporosinus,Sphaerochaeta,Arenimonas,Microbacterium,Aggregatibacter	0.925396952	10	0.040476848	Low_centrality_parameter		NA
Lachnospira,Bacteroides,Treponema,Desulfoplanes,Pseudopropionibacterium,Desulfosporosinus,Sphaerochaeta,Arenimonas,Microbacterium,Aggregatibacter,Bradyrhizobium	0.900791176	11	0.065082624	Low_centrality_parameter		NA
Lachnospira,Bacteroides,Treponema,Desulfoplanes,Pseudopropionibacterium,Desulfosporosinus,Sphaerochaeta,Arenimonas,Microbacterium,Aggregatibacter,Bradyrhizobium,Campylobacter	0.900807048	12	0.065066752	Low_centrality_parameter		NA
Lachnospira,Bacteroides,Treponema,Desulfoplanes,Pseudopropionibacterium,Desulfosporosinus,Sphaerochaeta,Arenimonas,Microbacterium,Aggregatibacter,Bradyrhizobium,Campylobacter,Bergeyella	0.892478324	13	0.073395476	Low_centrality_parameter		NA
Lachnospira,Bacteroides,Treponema,Desulfoplanes,Pseudopropionibacterium,Desulfosporosinus,Sphaerochaeta,Arenimonas,Microbacterium,Aggregatibacter,Bradyrhizobium,Campylobacter,Bergeyella,Ferruginibacter	0.886918949	14	0.078954851	Low_centrality_parameter		NA
Lachnospira,Bacteroides,Treponema,Desulfoplanes,Pseudopropionibacterium,Desulfosporosinus,Sphaerochaeta,Arenimonas,Microbacterium,Aggregatibacter,Bradyrhizobium,Campylobacter,Bergeyella,Ferruginibacter,Variovorax	0.884912362	15	0.080961438	Low_centrality_parameter		NA
Lachnospira,Bacteroides,Treponema,Desulfoplanes,Pseudopropionibacterium,Desulfosporosinus,Sphaerochaeta,Arenimonas,Microbacterium,Aggregatibacter,Bradyrhizobium,Campylobacter,Bergeyella,Ferruginibacter,Variovorax,Bosea	0.887764922	16	0.078108878	Low_centrality_parameter		NA
Lachnospira,Bacteroides,Treponema,Desulfoplanes,Pseudopropionibacterium,Desulfosporosinus,Sphaerochaeta,Arenimonas,Microbacterium,Aggregatibacter,Bradyrhizobium,Campylobacter,Bergeyella,Ferruginibacter,Variovorax,Bosea,Desulfovibrio	0.89406985	17	0.07180395	Low_centrality_parameter		NA
Lachnospira,Bacteroides,Treponema,Desulfoplanes,Pseudopropionibacterium,Desulfosporosinus,Sphaerochaeta,Arenimonas,Microbacterium,Aggregatibacter,Bradyrhizobium,Campylobacter,Bergeyella,Ferruginibacter,Variovorax,Bosea,Desulfovibrio,Eubacterium xylanophilum	0.89406985	18	0.07180395	Low_centrality_parameter		NA
Lachnospira,Bacteroides,Treponema,Desulfoplanes,Pseudopropionibacterium,Desulfosporosinus,Sphaerochaeta,Arenimonas,Microbacterium,Aggregatibacter,Bradyrhizobium,Campylobacter,Bergeyella,Ferruginibacter,Variovorax,Bosea,Desulfovibrio,Eubacterium xylanophilum,Parvimonas	0.891093077	19	0.074780723	Low_centrality_parameter		NA
Lachnospira,Bacteroides,Treponema,Desulfoplanes,Pseudopropionibacterium,Desulfosporosinus,Sphaerochaeta,Arenimonas,Microbacterium,Aggregatibacter,Bradyrhizobium,Campylobacter,Bergeyella,Ferruginibacter,Variovorax,Bosea,Desulfovibrio,Eubacterium xylanophilum,Parvimonas,Solobacterium	0.891786569	20	0.074087231	Low_centrality_parameter		Most Influential
Lachnospira,Bacteroides,Treponema,Desulfoplanes,Pseudopropionibacterium,Desulfosporosinus,Sphaerochaeta,Arenimonas,Microbacterium,Aggregatibacter,Bradyrhizobium,Campylobacter,Bergeyella,Ferruginibacter,Variovorax,Bosea,Desulfovibrio,Eubacterium xylanophilum,Parvimonas,Solobacterium,Selenomonas	1.014143451	21	-0.048269651	Low_centrality_parameter		NA
Lachnospira,Bacteroides,Treponema,Desulfoplanes,Pseudopropionibacterium,Desulfosporosinus,Sphaerochaeta,Arenimonas,Microbacterium,Aggregatibacter,Bradyrhizobium,Campylobacter,Bergeyella,Ferruginibacter,Variovorax,Bosea,Desulfovibrio,Eubacterium xylanophilum,Parvimonas,Solobacterium,Selenomonas,Defluviitaleaceae	1.014143451	22	-0.048269651	Low_centrality_parameter		NA
Lachnospira,Bacteroides,Treponema,Desulfoplanes,Pseudopropionibacterium,Desulfosporosinus,Sphaerochaeta,Arenimonas,Microbacterium,Aggregatibacter,Bradyrhizobium,Campylobacter,Bergeyella,Ferruginibacter,Variovorax,Bosea,Desulfovibrio,Eubacterium xylanophilum,Parvimonas,Solobacterium,Selenomonas,Defluviitaleaceae,Capnocytophaga	1.014179167	23	-0.048305367	Low_centrality_parameter		NA
Lachnospira,Bacteroides,Treponema,Desulfoplanes,Pseudopropionibacterium,Desulfosporosinus,Sphaerochaeta,Arenimonas,Microbacterium,Aggregatibacter,Bradyrhizobium,Campylobacter,Bergeyella,Ferruginibacter,Variovorax,Bosea,Desulfovibrio,Eubacterium xylanophilum,Parvimonas,Solobacterium,Selenomonas,Defluviitaleaceae,Capnocytophaga,Opitutus	1.021701924	24	-0.055828124	Low_centrality_parameter		NA
Lachnospira,Bacteroides,Treponema,Desulfoplanes,Pseudopropionibacterium,Desulfosporosinus,Sphaerochaeta,Arenimonas,Microbacterium,Aggregatibacter,Bradyrhizobium,Campylobacter,Bergeyella,Ferruginibacter,Variovorax,Bosea,Desulfovibrio,Eubacterium xylanophilum,Parvimonas,Solobacterium,Selenomonas,Defluviitaleaceae,Capnocytophaga,Opitutus,Dialister	1.021367154	25	-0.055493354	Low_centrality_parameter		NA
Lachnospira,Bacteroides,Treponema,Desulfoplanes,Pseudopropionibacterium,Desulfosporosinus,Sphaerochaeta,Arenimonas,Microbacterium,Aggregatibacter,Bradyrhizobium,Campylobacter,Bergeyella,Ferruginibacter,Variovorax,Bosea,Desulfovibrio,Eubacterium xylanophilum,Parvimonas,Solobacterium,Selenomonas,Defluviitaleaceae,Capnocytophaga,Opitutus,Dialister,Mycoplasma	1.021680866	26	-0.055807066	Low_centrality_parameter		NA
Lachnospira,Bacteroides,Treponema,Desulfoplanes,Pseudopropionibacterium,Desulfosporosinus,Sphaerochaeta,Arenimonas,Microbacterium,Aggregatibacter,Bradyrhizobium,Campylobacter,Bergeyella,Ferruginibacter,Variovorax,Bosea,Desulfovibrio,Eubacterium xylanophilum,Parvimonas,Solobacterium,Selenomonas,Defluviitaleaceae,Capnocytophaga,Opitutus,Dialister,Mycoplasma,Peptoniphilus	1.020718522	27	-0.054844722	Low_centrality_parameter		NA
Lachnospira,Bacteroides,Treponema,Desulfoplanes,Pseudopropionibacterium,Desulfosporosinus,Sphaerochaeta,Arenimonas,Microbacterium,Aggregatibacter,Bradyrhizobium,Campylobacter,Bergeyella,Ferruginibacter,Variovorax,Bosea,Desulfovibrio,Eubacterium xylanophilum,Parvimonas,Solobacterium,Selenomonas,Defluviitaleaceae,Capnocytophaga,Opitutus,Dialister,Mycoplasma,Peptoniphilus,Fusobacterium	0.94158719	28	0.02428661	Low_centrality_parameter		NA
Lachnospira,Bacteroides,Treponema,Desulfoplanes,Pseudopropionibacterium,Desulfosporosinus,Sphaerochaeta,Arenimonas,Microbacterium,Aggregatibacter,Bradyrhizobium,Campylobacter,Bergeyella,Ferruginibacter,Variovorax,Bosea,Desulfovibrio,Eubacterium xylanophilum,Parvimonas,Solobacterium,Selenomonas,Defluviitaleaceae,Capnocytophaga,Opitutus,Dialister,Mycoplasma,Peptoniphilus,Fusobacterium,Actinoplanes	0.941384543	29	0.024489257	Low_centrality_parameter		NA
Lachnospira,Bacteroides,Treponema,Desulfoplanes,Pseudopropionibacterium,Desulfosporosinus,Sphaerochaeta,Arenimonas,Microbacterium,Aggregatibacter,Bradyrhizobium,Campylobacter,Bergeyella,Ferruginibacter,Variovorax,Bosea,Desulfovibrio,Eubacterium xylanophilum,Parvimonas,Solobacterium,Selenomonas,Defluviitaleaceae,Capnocytophaga,Opitutus,Dialister,Mycoplasma,Peptoniphilus,Fusobacterium,Actinoplanes,…	0.944847977	30	0.021025823	Low_centrality_parameter		NA
Lachnospira,Bacteroides,Treponema,Desulfoplanes,Pseudopropionibacterium,Desulfosporosinus,Sphaerochaeta,Arenimonas,Microbacterium,Aggregatibacter,Bradyrhizobium,Campylobacter,Bergeyella,Ferruginibacter,Variovorax,Bosea,Desulfovibrio,Eubacterium xylanophilum,Parvimonas,Solobacterium,Selenomonas,Defluviitaleaceae,Capnocytophaga,Opitutus,Dialister,Mycoplasma,Peptoniphilus,Fusobacterium,Actinoplanes,…	0.95063439	31	0.01523941	Low_centrality_parameter		NA
Lachnospira,Bacteroides,Treponema,Desulfoplanes,Pseudopropionibacterium,Desulfosporosinus,Sphaerochaeta,Arenimonas,Microbacterium,Aggregatibacter,Bradyrhizobium,Campylobacter,Bergeyella,Ferruginibacter,Variovorax,Bosea,Desulfovibrio,Eubacterium xylanophilum,Parvimonas,Solobacterium,Selenomonas,Defluviitaleaceae,Capnocytophaga,Opitutus,Dialister,Mycoplasma,Peptoniphilus,Fusobacterium,Actinoplanes,…	0.949417899	32	0.016455901	Low_centrality_parameter		NA
Lachnospira,Bacteroides,Treponema,Desulfoplanes,Pseudopropionibacterium,Desulfosporosinus,Sphaerochaeta,Arenimonas,Microbacterium,Aggregatibacter,Bradyrhizobium,Campylobacter,Bergeyella,Ferruginibacter,Variovorax,Bosea,Desulfovibrio,Eubacterium xylanophilum,Parvimonas,Solobacterium,Selenomonas,Defluviitaleaceae,Capnocytophaga,Opitutus,Dialister,Mycoplasma,Peptoniphilus,Fusobacterium,Actinoplanes,…	0.942684129	33	0.023189671	Low_centrality_parameter		NA
Lachnospira,Bacteroides,Treponema,Desulfoplanes,Pseudopropionibacterium,Desulfosporosinus,Sphaerochaeta,Arenimonas,Microbacterium,Aggregatibacter,Bradyrhizobium,Campylobacter,Bergeyella,Ferruginibacter,Variovorax,Bosea,Desulfovibrio,Eubacterium xylanophilum,Parvimonas,Solobacterium,Selenomonas,Defluviitaleaceae,Capnocytophaga,Opitutus,Dialister,Mycoplasma,Peptoniphilus,Fusobacterium,Actinoplanes,…	0.922795222	34	0.043078578	Low_centrality_parameter		NA
Lachnospira,Bacteroides,Treponema,Desulfoplanes,Pseudopropionibacterium,Desulfosporosinus,Sphaerochaeta,Arenimonas,Microbacterium,Aggregatibacter,Bradyrhizobium,Campylobacter,Bergeyella,Ferruginibacter,Variovorax,Bosea,Desulfovibrio,Eubacterium xylanophilum,Parvimonas,Solobacterium,Selenomonas,Defluviitaleaceae,Capnocytophaga,Opitutus,Dialister,Mycoplasma,Peptoniphilus,Fusobacterium,Actinoplanes,…	0.906999244	35	0.058874556	Low_centrality_parameter		NA
Lachnospira,Bacteroides,Treponema,Desulfoplanes,Pseudopropionibacterium,Desulfosporosinus,Sphaerochaeta,Arenimonas,Microbacterium,Aggregatibacter,Bradyrhizobium,Campylobacter,Bergeyella,Ferruginibacter,Variovorax,Bosea,Desulfovibrio,Eubacterium xylanophilum,Parvimonas,Solobacterium,Selenomonas,Defluviitaleaceae,Capnocytophaga,Opitutus,Dialister,Mycoplasma,Peptoniphilus,Fusobacterium,Actinoplanes,…	0.906978857	36	0.058894943	Low_centrality_parameter		NA
Lachnospira,Bacteroides,Treponema,Desulfoplanes,Pseudopropionibacterium,Desulfosporosinus,Sphaerochaeta,Arenimonas,Microbacterium,Aggregatibacter,Bradyrhizobium,Campylobacter,Bergeyella,Ferruginibacter,Variovorax,Bosea,Desulfovibrio,Eubacterium xylanophilum,Parvimonas,Solobacterium,Selenomonas,Defluviitaleaceae,Capnocytophaga,Opitutus,Dialister,Mycoplasma,Peptoniphilus,Fusobacterium,Actinoplanes,…	0.908633696	37	0.057240104	Low_centrality_parameter		NA
Lachnospira,Bacteroides,Treponema,Desulfoplanes,Pseudopropionibacterium,Desulfosporosinus,Sphaerochaeta,Arenimonas,Microbacterium,Aggregatibacter,Bradyrhizobium,Campylobacter,Bergeyella,Ferruginibacter,Variovorax,Bosea,Desulfovibrio,Eubacterium xylanophilum,Parvimonas,Solobacterium,Selenomonas,Defluviitaleaceae,Capnocytophaga,Opitutus,Dialister,Mycoplasma,Peptoniphilus,Fusobacterium,Actinoplanes,…	0.909070684	38	0.056803116	Low_centrality_parameter		NA
Lachnospira,Bacteroides,Treponema,Desulfoplanes,Pseudopropionibacterium,Desulfosporosinus,Sphaerochaeta,Arenimonas,Microbacterium,Aggregatibacter,Bradyrhizobium,Campylobacter,Bergeyella,Ferruginibacter,Variovorax,Bosea,Desulfovibrio,Eubacterium xylanophilum,Parvimonas,Solobacterium,Selenomonas,Defluviitaleaceae,Capnocytophaga,Opitutus,Dialister,Mycoplasma,Peptoniphilus,Fusobacterium,Actinoplanes,…	0.909070684	39	0.056803116	Low_centrality_parameter		NA
Lachnospira,Bacteroides,Treponema,Desulfoplanes,Pseudopropionibacterium,Desulfosporosinus,Sphaerochaeta,Arenimonas,Microbacterium,Aggregatibacter,Bradyrhizobium,Campylobacter,Bergeyella,Ferruginibacter,Variovorax,Bosea,Desulfovibrio,Eubacterium xylanophilum,Parvimonas,Solobacterium,Selenomonas,Defluviitaleaceae,Capnocytophaga,Opitutus,Dialister,Mycoplasma,Peptoniphilus,Fusobacterium,Actinoplanes,…	0.910812199	40	0.055061601	Low_centrality_parameter		NA
Lachnospira,Bacteroides,Treponema,Desulfoplanes,Pseudopropionibacterium,Desulfosporosinus,Sphaerochaeta,Arenimonas,Microbacterium,Aggregatibacter,Bradyrhizobium,Campylobacter,Bergeyella,Ferruginibacter,Variovorax,Bosea,Desulfovibrio,Eubacterium xylanophilum,Parvimonas,Solobacterium,Selenomonas,Defluviitaleaceae,Capnocytophaga,Opitutus,Dialister,Mycoplasma,Peptoniphilus,Fusobacterium,Actinoplanes,…	0.913035872	41	0.052837928	Low_centrality_parameter		NA
Lachnospira,Bacteroides,Treponema,Desulfoplanes,Pseudopropionibacterium,Desulfosporosinus,Sphaerochaeta,Arenimonas,Microbacterium,Aggregatibacter,Bradyrhizobium,Campylobacter,Bergeyella,Ferruginibacter,Variovorax,Bosea,Desulfovibrio,Eubacterium xylanophilum,Parvimonas,Solobacterium,Selenomonas,Defluviitaleaceae,Capnocytophaga,Opitutus,Dialister,Mycoplasma,Peptoniphilus,Fusobacterium,Actinoplanes,…	0.949933267	42	0.015940533	Low_centrality_parameter		NA
Lachnospira,Bacteroides,Treponema,Desulfoplanes,Pseudopropionibacterium,Desulfosporosinus,Sphaerochaeta,Arenimonas,Microbacterium,Aggregatibacter,Bradyrhizobium,Campylobacter,Bergeyella,Ferruginibacter,Variovorax,Bosea,Desulfovibrio,Eubacterium xylanophilum,Parvimonas,Solobacterium,Selenomonas,Defluviitaleaceae,Capnocytophaga,Opitutus,Dialister,Mycoplasma,Peptoniphilus,Fusobacterium,Actinoplanes,…	0.948689063	43	0.017184737	Low_centrality_parameter		NA
Lachnospira,Bacteroides,Treponema,Desulfoplanes,Pseudopropionibacterium,Desulfosporosinus,Sphaerochaeta,Arenimonas,Microbacterium,Aggregatibacter,Bradyrhizobium,Campylobacter,Bergeyella,Ferruginibacter,Variovorax,Bosea,Desulfovibrio,Eubacterium xylanophilum,Parvimonas,Solobacterium,Selenomonas,Defluviitaleaceae,Capnocytophaga,Opitutus,Dialister,Mycoplasma,Peptoniphilus,Fusobacterium,Actinoplanes,…	0.948786294	44	0.017087506	Low_centrality_parameter		NA
Lachnospira,Bacteroides,Treponema,Desulfoplanes,Pseudopropionibacterium,Desulfosporosinus,Sphaerochaeta,Arenimonas,Microbacterium,Aggregatibacter,Bradyrhizobium,Campylobacter,Bergeyella,Ferruginibacter,Variovorax,Bosea,Desulfovibrio,Eubacterium xylanophilum,Parvimonas,Solobacterium,Selenomonas,Defluviitaleaceae,Capnocytophaga,Opitutus,Dialister,Mycoplasma,Peptoniphilus,Fusobacterium,Actinoplanes,…	0.949037479	45	0.016836321	Low_centrality_parameter		NA
Lachnospira,Bacteroides,Treponema,Desulfoplanes,Pseudopropionibacterium,Desulfosporosinus,Sphaerochaeta,Arenimonas,Microbacterium,Aggregatibacter,Bradyrhizobium,Campylobacter,Bergeyella,Ferruginibacter,Variovorax,Bosea,Desulfovibrio,Eubacterium xylanophilum,Parvimonas,Solobacterium,Selenomonas,Defluviitaleaceae,Capnocytophaga,Opitutus,Dialister,Mycoplasma,Peptoniphilus,Fusobacterium,Actinoplanes,…	0.949105065	46	0.016768735	Low_centrality_parameter		NA
Lachnospira,Bacteroides,Treponema,Desulfoplanes,Pseudopropionibacterium,Desulfosporosinus,Sphaerochaeta,Arenimonas,Microbacterium,Aggregatibacter,Bradyrhizobium,Campylobacter,Bergeyella,Ferruginibacter,Variovorax,Bosea,Desulfovibrio,Eubacterium xylanophilum,Parvimonas,Solobacterium,Selenomonas,Defluviitaleaceae,Capnocytophaga,Opitutus,Dialister,Mycoplasma,Peptoniphilus,Fusobacterium,Actinoplanes,…	0.949783638	47	0.016090162	Low_centrality_parameter		NA
Lachnospira,Bacteroides,Treponema,Desulfoplanes,Pseudopropionibacterium,Desulfosporosinus,Sphaerochaeta,Arenimonas,Microbacterium,Aggregatibacter,Bradyrhizobium,Campylobacter,Bergeyella,Ferruginibacter,Variovorax,Bosea,Desulfovibrio,Eubacterium xylanophilum,Parvimonas,Solobacterium,Selenomonas,Defluviitaleaceae,Capnocytophaga,Opitutus,Dialister,Mycoplasma,Peptoniphilus,Fusobacterium,Actinoplanes,…	0.949176308	48	0.016697492	Low_centrality_parameter		NA
Lachnospira,Bacteroides,Treponema,Desulfoplanes,Pseudopropionibacterium,Desulfosporosinus,Sphaerochaeta,Arenimonas,Microbacterium,Aggregatibacter,Bradyrhizobium,Campylobacter,Bergeyella,Ferruginibacter,Variovorax,Bosea,Desulfovibrio,Eubacterium xylanophilum,Parvimonas,Solobacterium,Selenomonas,Defluviitaleaceae,Capnocytophaga,Opitutus,Dialister,Mycoplasma,Peptoniphilus,Fusobacterium,Actinoplanes,…	0.960701069	49	0.005172731	Low_centrality_parameter		NA
Lachnospira,Bacteroides,Treponema,Desulfoplanes,Pseudopropionibacterium,Desulfosporosinus,Sphaerochaeta,Arenimonas,Microbacterium,Aggregatibacter,Bradyrhizobium,Campylobacter,Bergeyella,Ferruginibacter,Variovorax,Bosea,Desulfovibrio,Eubacterium xylanophilum,Parvimonas,Solobacterium,Selenomonas,Defluviitaleaceae,Capnocytophaga,Opitutus,Dialister,Mycoplasma,Peptoniphilus,Fusobacterium,Actinoplanes,…	0.965873767	50	3.31E-08	Low_centrality_parameter		NA
All	0.982855755	0	4.53E-08	Medium_centrality_parameter		NA
Mycoplasma	0.896996429	1	0.085859371	Medium_centrality_parameter		NA
Mycoplasma,Leptotrichia	0.967967192	2	0.014888608	Medium_centrality_parameter		NA
Mycoplasma,Leptotrichia,Defluviitaleaceae	0.967967192	3	0.014888608	Medium_centrality_parameter		NA
Mycoplasma,Leptotrichia,Defluviitaleaceae,Peptococcus	0.968405021	4	0.014450779	Medium_centrality_parameter		NA
Mycoplasma,Leptotrichia,Defluviitaleaceae,Peptococcus,Bifidobacterium	0.91961923	5	0.06323657	Medium_centrality_parameter		NA
Mycoplasma,Leptotrichia,Defluviitaleaceae,Peptococcus,Bifidobacterium,Moraxella	0.925895753	6	0.056960047	Medium_centrality_parameter		NA
Mycoplasma,Leptotrichia,Defluviitaleaceae,Peptococcus,Bifidobacterium,Moraxella,Johnsonella	0.925931741	7	0.056924059	Medium_centrality_parameter		NA
Mycoplasma,Leptotrichia,Defluviitaleaceae,Peptococcus,Bifidobacterium,Moraxella,Johnsonella,Mobiluncus	0.925571657	8	0.057284143	Medium_centrality_parameter		NA
Mycoplasma,Leptotrichia,Defluviitaleaceae,Peptococcus,Bifidobacterium,Moraxella,Johnsonella,Mobiluncus,Sharpea	0.921455197	9	0.061400603	Medium_centrality_parameter		NA
Mycoplasma,Leptotrichia,Defluviitaleaceae,Peptococcus,Bifidobacterium,Moraxella,Johnsonella,Mobiluncus,Sharpea,Corynebacterium	0.920637835	10	0.062217965	Medium_centrality_parameter		NA
Mycoplasma,Leptotrichia,Defluviitaleaceae,Peptococcus,Bifidobacterium,Moraxella,Johnsonella,Mobiluncus,Sharpea,Corynebacterium,Tannerella	0.934067438	11	0.048788362	Medium_centrality_parameter		NA
Mycoplasma,Leptotrichia,Defluviitaleaceae,Peptococcus,Bifidobacterium,Moraxella,Johnsonella,Mobiluncus,Sharpea,Corynebacterium,Tannerella,Eubacterium coprostanoligenes	0.935686331	12	0.047169469	Medium_centrality_parameter		NA
Mycoplasma,Leptotrichia,Defluviitaleaceae,Peptococcus,Bifidobacterium,Moraxella,Johnsonella,Mobiluncus,Sharpea,Corynebacterium,Tannerella,Eubacterium coprostanoligenes,Lactobacillus	0.932270185	13	0.050585615	Medium_centrality_parameter		NA
Mycoplasma,Leptotrichia,Defluviitaleaceae,Peptococcus,Bifidobacterium,Moraxella,Johnsonella,Mobiluncus,Sharpea,Corynebacterium,Tannerella,Eubacterium coprostanoligenes,Lactobacillus,Fusobacterium	0.933625773	14	0.049230027	Medium_centrality_parameter		NA
Mycoplasma,Leptotrichia,Defluviitaleaceae,Peptococcus,Bifidobacterium,Moraxella,Johnsonella,Mobiluncus,Sharpea,Corynebacterium,Tannerella,Eubacterium coprostanoligenes,Lactobacillus,Fusobacterium,Granulicatella	0.933348544	15	0.049507256	Medium_centrality_parameter		NA
Mycoplasma,Leptotrichia,Defluviitaleaceae,Peptococcus,Bifidobacterium,Moraxella,Johnsonella,Mobiluncus,Sharpea,Corynebacterium,Tannerella,Eubacterium coprostanoligenes,Lactobacillus,Fusobacterium,Granulicatella,Capnocytophaga	0.928547765	16	0.054308035	Medium_centrality_parameter		NA
Mycoplasma,Leptotrichia,Defluviitaleaceae,Peptococcus,Bifidobacterium,Moraxella,Johnsonella,Mobiluncus,Sharpea,Corynebacterium,Tannerella,Eubacterium coprostanoligenes,Lactobacillus,Fusobacterium,Granulicatella,Capnocytophaga,Dialister	0.928631007	17	0.054224793	Medium_centrality_parameter		NA
Mycoplasma,Leptotrichia,Defluviitaleaceae,Peptococcus,Bifidobacterium,Moraxella,Johnsonella,Mobiluncus,Sharpea,Corynebacterium,Tannerella,Eubacterium coprostanoligenes,Lactobacillus,Fusobacterium,Granulicatella,Capnocytophaga,Dialister,Lachnoanaerobaculum	0.91278718	18	0.07006862	Medium_centrality_parameter		NA
Mycoplasma,Leptotrichia,Defluviitaleaceae,Peptococcus,Bifidobacterium,Moraxella,Johnsonella,Mobiluncus,Sharpea,Corynebacterium,Tannerella,Eubacterium coprostanoligenes,Lactobacillus,Fusobacterium,Granulicatella,Capnocytophaga,Dialister,Lachnoanaerobaculum,Eubacterium nodatum	0.923634145	19	0.059221655	Medium_centrality_parameter		NA
Mycoplasma,Leptotrichia,Defluviitaleaceae,Peptococcus,Bifidobacterium,Moraxella,Johnsonella,Mobiluncus,Sharpea,Corynebacterium,Tannerella,Eubacterium coprostanoligenes,Lactobacillus,Fusobacterium,Granulicatella,Capnocytophaga,Dialister,Lachnoanaerobaculum,Eubacterium nodatum,Catonella	0.958102195	20	0.024753605	Medium_centrality_parameter		NA
Mycoplasma,Leptotrichia,Defluviitaleaceae,Peptococcus,Bifidobacterium,Moraxella,Johnsonella,Mobiluncus,Sharpea,Corynebacterium,Tannerella,Eubacterium coprostanoligenes,Lactobacillus,Fusobacterium,Granulicatella,Capnocytophaga,Dialister,Lachnoanaerobaculum,Eubacterium nodatum,Catonella,Solobacterium	0.95840241	21	0.02445339	Medium_centrality_parameter		NA
Mycoplasma,Leptotrichia,Defluviitaleaceae,Peptococcus,Bifidobacterium,Moraxella,Johnsonella,Mobiluncus,Sharpea,Corynebacterium,Tannerella,Eubacterium coprostanoligenes,Lactobacillus,Fusobacterium,Granulicatella,Capnocytophaga,Dialister,Lachnoanaerobaculum,Eubacterium nodatum,Catonella,Solobacterium,Selenomonas	0.934100526	22	0.048755274	Medium_centrality_parameter		NA
Mycoplasma,Leptotrichia,Defluviitaleaceae,Peptococcus,Bifidobacterium,Moraxella,Johnsonella,Mobiluncus,Sharpea,Corynebacterium,Tannerella,Eubacterium coprostanoligenes,Lactobacillus,Fusobacterium,Granulicatella,Capnocytophaga,Dialister,Lachnoanaerobaculum,Eubacterium nodatum,Catonella,Solobacterium,Selenomonas,Actinomyces	0.977589021	23	0.005266779	Medium_centrality_parameter		NA
Mycoplasma,Leptotrichia,Defluviitaleaceae,Peptococcus,Bifidobacterium,Moraxella,Johnsonella,Mobiluncus,Sharpea,Corynebacterium,Tannerella,Eubacterium coprostanoligenes,Lactobacillus,Fusobacterium,Granulicatella,Capnocytophaga,Dialister,Lachnoanaerobaculum,Eubacterium nodatum,Catonella,Solobacterium,Selenomonas,Actinomyces,Olsenella	0.975916522	24	0.006939278	Medium_centrality_parameter		NA
Mycoplasma,Leptotrichia,Defluviitaleaceae,Peptococcus,Bifidobacterium,Moraxella,Johnsonella,Mobiluncus,Sharpea,Corynebacterium,Tannerella,Eubacterium coprostanoligenes,Lactobacillus,Fusobacterium,Granulicatella,Capnocytophaga,Dialister,Lachnoanaerobaculum,Eubacterium nodatum,Catonella,Solobacterium,Selenomonas,Actinomyces,Olsenella,Ruminococcus	0.978030229	25	0.004825571	Medium_centrality_parameter		NA
Mycoplasma,Leptotrichia,Defluviitaleaceae,Peptococcus,Bifidobacterium,Moraxella,Johnsonella,Mobiluncus,Sharpea,Corynebacterium,Tannerella,Eubacterium coprostanoligenes,Lactobacillus,Fusobacterium,Granulicatella,Capnocytophaga,Dialister,Lachnoanaerobaculum,Eubacterium nodatum,Catonella,Solobacterium,Selenomonas,Actinomyces,Olsenella,Ruminococcus,Porphyromonas	0.992949535	26	-0.010093735	Medium_centrality_parameter		NA
Mycoplasma,Leptotrichia,Defluviitaleaceae,Peptococcus,Bifidobacterium,Moraxella,Johnsonella,Mobiluncus,Sharpea,Corynebacterium,Tannerella,Eubacterium coprostanoligenes,Lactobacillus,Fusobacterium,Granulicatella,Capnocytophaga,Dialister,Lachnoanaerobaculum,Eubacterium nodatum,Catonella,Solobacterium,Selenomonas,Actinomyces,Olsenella,Ruminococcus,Porphyromonas,Neisseria	0.980479496	27	0.002376304	Medium_centrality_parameter		NA
Mycoplasma,Leptotrichia,Defluviitaleaceae,Peptococcus,Bifidobacterium,Moraxella,Johnsonella,Mobiluncus,Sharpea,Corynebacterium,Tannerella,Eubacterium coprostanoligenes,Lactobacillus,Fusobacterium,Granulicatella,Capnocytophaga,Dialister,Lachnoanaerobaculum,Eubacterium nodatum,Catonella,Solobacterium,Selenomonas,Actinomyces,Olsenella,Ruminococcus,Porphyromonas,Neisseria,Comamonas	0.980761458	28	0.002094342	Medium_centrality_parameter		NA
Mycoplasma,Leptotrichia,Defluviitaleaceae,Peptococcus,Bifidobacterium,Moraxella,Johnsonella,Mobiluncus,Sharpea,Corynebacterium,Tannerella,Eubacterium coprostanoligenes,Lactobacillus,Fusobacterium,Granulicatella,Capnocytophaga,Dialister,Lachnoanaerobaculum,Eubacterium nodatum,Catonella,Solobacterium,Selenomonas,Actinomyces,Olsenella,Ruminococcus,Porphyromonas,Neisseria,Comamonas,Stomatobaculum	0.967370861	29	0.015484939	Medium_centrality_parameter		NA
Mycoplasma,Leptotrichia,Defluviitaleaceae,Peptococcus,Bifidobacterium,Moraxella,Johnsonella,Mobiluncus,Sharpea,Corynebacterium,Tannerella,Eubacterium coprostanoligenes,Lactobacillus,Fusobacterium,Granulicatella,Capnocytophaga,Dialister,Lachnoanaerobaculum,Eubacterium nodatum,Catonella,Solobacterium,Selenomonas,Actinomyces,Olsenella,Ruminococcus,Porphyromonas,Neisseria,Comamonas,Stomatobaculum,Hae…	0.968564202	30	0.014291598	Medium_centrality_parameter		NA
Mycoplasma,Leptotrichia,Defluviitaleaceae,Peptococcus,Bifidobacterium,Moraxella,Johnsonella,Mobiluncus,Sharpea,Corynebacterium,Tannerella,Eubacterium coprostanoligenes,Lactobacillus,Fusobacterium,Granulicatella,Capnocytophaga,Dialister,Lachnoanaerobaculum,Eubacterium nodatum,Catonella,Solobacterium,Selenomonas,Actinomyces,Olsenella,Ruminococcus,Porphyromonas,Neisseria,Comamonas,Stomatobaculum,Hae…	0.968564202	31	0.014291598	Medium_centrality_parameter		NA
Mycoplasma,Leptotrichia,Defluviitaleaceae,Peptococcus,Bifidobacterium,Moraxella,Johnsonella,Mobiluncus,Sharpea,Corynebacterium,Tannerella,Eubacterium coprostanoligenes,Lactobacillus,Fusobacterium,Granulicatella,Capnocytophaga,Dialister,Lachnoanaerobaculum,Eubacterium nodatum,Catonella,Solobacterium,Selenomonas,Actinomyces,Olsenella,Ruminococcus,Porphyromonas,Neisseria,Comamonas,Stomatobaculum,Hae…	0.970251024	32	0.012604776	Medium_centrality_parameter		NA
Mycoplasma,Leptotrichia,Defluviitaleaceae,Peptococcus,Bifidobacterium,Moraxella,Johnsonella,Mobiluncus,Sharpea,Corynebacterium,Tannerella,Eubacterium coprostanoligenes,Lactobacillus,Fusobacterium,Granulicatella,Capnocytophaga,Dialister,Lachnoanaerobaculum,Eubacterium nodatum,Catonella,Solobacterium,Selenomonas,Actinomyces,Olsenella,Ruminococcus,Porphyromonas,Neisseria,Comamonas,Stomatobaculum,Hae…	0.960488497	33	0.022367303	Medium_centrality_parameter		NA
Mycoplasma,Leptotrichia,Defluviitaleaceae,Peptococcus,Bifidobacterium,Moraxella,Johnsonella,Mobiluncus,Sharpea,Corynebacterium,Tannerella,Eubacterium coprostanoligenes,Lactobacillus,Fusobacterium,Granulicatella,Capnocytophaga,Dialister,Lachnoanaerobaculum,Eubacterium nodatum,Catonella,Solobacterium,Selenomonas,Actinomyces,Olsenella,Ruminococcus,Porphyromonas,Neisseria,Comamonas,Stomatobaculum,Hae…	0.961455086	34	0.021400714	Medium_centrality_parameter		NA
Mycoplasma,Leptotrichia,Defluviitaleaceae,Peptococcus,Bifidobacterium,Moraxella,Johnsonella,Mobiluncus,Sharpea,Corynebacterium,Tannerella,Eubacterium coprostanoligenes,Lactobacillus,Fusobacterium,Granulicatella,Capnocytophaga,Dialister,Lachnoanaerobaculum,Eubacterium nodatum,Catonella,Solobacterium,Selenomonas,Actinomyces,Olsenella,Ruminococcus,Porphyromonas,Neisseria,Comamonas,Stomatobaculum,Hae…	0.963567778	35	0.019288022	Medium_centrality_parameter		NA
Mycoplasma,Leptotrichia,Defluviitaleaceae,Peptococcus,Bifidobacterium,Moraxella,Johnsonella,Mobiluncus,Sharpea,Corynebacterium,Tannerella,Eubacterium coprostanoligenes,Lactobacillus,Fusobacterium,Granulicatella,Capnocytophaga,Dialister,Lachnoanaerobaculum,Eubacterium nodatum,Catonella,Solobacterium,Selenomonas,Actinomyces,Olsenella,Ruminococcus,Porphyromonas,Neisseria,Comamonas,Stomatobaculum,Hae…	0.958071732	36	0.024784068	Medium_centrality_parameter		NA
Mycoplasma,Leptotrichia,Defluviitaleaceae,Peptococcus,Bifidobacterium,Moraxella,Johnsonella,Mobiluncus,Sharpea,Corynebacterium,Tannerella,Eubacterium coprostanoligenes,Lactobacillus,Fusobacterium,Granulicatella,Capnocytophaga,Dialister,Lachnoanaerobaculum,Eubacterium nodatum,Catonella,Solobacterium,Selenomonas,Actinomyces,Olsenella,Ruminococcus,Porphyromonas,Neisseria,Comamonas,Stomatobaculum,Hae…	0.958076982	37	0.024778818	Medium_centrality_parameter		NA
Mycoplasma,Leptotrichia,Defluviitaleaceae,Peptococcus,Bifidobacterium,Moraxella,Johnsonella,Mobiluncus,Sharpea,Corynebacterium,Tannerella,Eubacterium coprostanoligenes,Lactobacillus,Fusobacterium,Granulicatella,Capnocytophaga,Dialister,Lachnoanaerobaculum,Eubacterium nodatum,Catonella,Solobacterium,Selenomonas,Actinomyces,Olsenella,Ruminococcus,Porphyromonas,Neisseria,Comamonas,Stomatobaculum,Hae…	0.958023874	38	0.024831926	Medium_centrality_parameter		NA
Mycoplasma,Leptotrichia,Defluviitaleaceae,Peptococcus,Bifidobacterium,Moraxella,Johnsonella,Mobiluncus,Sharpea,Corynebacterium,Tannerella,Eubacterium coprostanoligenes,Lactobacillus,Fusobacterium,Granulicatella,Capnocytophaga,Dialister,Lachnoanaerobaculum,Eubacterium nodatum,Catonella,Solobacterium,Selenomonas,Actinomyces,Olsenella,Ruminococcus,Porphyromonas,Neisseria,Comamonas,Stomatobaculum,Hae…	0.97633902	39	0.00651678	Medium_centrality_parameter		NA
Mycoplasma,Leptotrichia,Defluviitaleaceae,Peptococcus,Bifidobacterium,Moraxella,Johnsonella,Mobiluncus,Sharpea,Corynebacterium,Tannerella,Eubacterium coprostanoligenes,Lactobacillus,Fusobacterium,Granulicatella,Capnocytophaga,Dialister,Lachnoanaerobaculum,Eubacterium nodatum,Catonella,Solobacterium,Selenomonas,Actinomyces,Olsenella,Ruminococcus,Porphyromonas,Neisseria,Comamonas,Stomatobaculum,Hae…	0.929398665	40	0.053457135	Medium_centrality_parameter		NA
Mycoplasma,Leptotrichia,Defluviitaleaceae,Peptococcus,Bifidobacterium,Moraxella,Johnsonella,Mobiluncus,Sharpea,Corynebacterium,Tannerella,Eubacterium coprostanoligenes,Lactobacillus,Fusobacterium,Granulicatella,Capnocytophaga,Dialister,Lachnoanaerobaculum,Eubacterium nodatum,Catonella,Solobacterium,Selenomonas,Actinomyces,Olsenella,Ruminococcus,Porphyromonas,Neisseria,Comamonas,Stomatobaculum,Hae…	0.907238444	41	0.075617356	Medium_centrality_parameter		Most influential
Mycoplasma,Leptotrichia,Defluviitaleaceae,Peptococcus,Bifidobacterium,Moraxella,Johnsonella,Mobiluncus,Sharpea,Corynebacterium,Tannerella,Eubacterium coprostanoligenes,Lactobacillus,Fusobacterium,Granulicatella,Capnocytophaga,Dialister,Lachnoanaerobaculum,Eubacterium nodatum,Catonella,Solobacterium,Selenomonas,Actinomyces,Olsenella,Ruminococcus,Porphyromonas,Neisseria,Comamonas,Stomatobaculum,Hae…	1.023896743	42	-0.041040943	Medium_centrality_parameter		NA
Mycoplasma,Leptotrichia,Defluviitaleaceae,Peptococcus,Bifidobacterium,Moraxella,Johnsonella,Mobiluncus,Sharpea,Corynebacterium,Tannerella,Eubacterium coprostanoligenes,Lactobacillus,Fusobacterium,Granulicatella,Capnocytophaga,Dialister,Lachnoanaerobaculum,Eubacterium nodatum,Catonella,Solobacterium,Selenomonas,Actinomyces,Olsenella,Ruminococcus,Porphyromonas,Neisseria,Comamonas,Stomatobaculum,Hae…	1.027305217	43	-0.044449417	Medium_centrality_parameter		NA
Mycoplasma,Leptotrichia,Defluviitaleaceae,Peptococcus,Bifidobacterium,Moraxella,Johnsonella,Mobiluncus,Sharpea,Corynebacterium,Tannerella,Eubacterium coprostanoligenes,Lactobacillus,Fusobacterium,Granulicatella,Capnocytophaga,Dialister,Lachnoanaerobaculum,Eubacterium nodatum,Catonella,Solobacterium,Selenomonas,Actinomyces,Olsenella,Ruminococcus,Porphyromonas,Neisseria,Comamonas,Stomatobaculum,Hae…	1.040921629	44	-0.058065829	Medium_centrality_parameter		NA
Mycoplasma,Leptotrichia,Defluviitaleaceae,Peptococcus,Bifidobacterium,Moraxella,Johnsonella,Mobiluncus,Sharpea,Corynebacterium,Tannerella,Eubacterium coprostanoligenes,Lactobacillus,Fusobacterium,Granulicatella,Capnocytophaga,Dialister,Lachnoanaerobaculum,Eubacterium nodatum,Catonella,Solobacterium,Selenomonas,Actinomyces,Olsenella,Ruminococcus,Porphyromonas,Neisseria,Comamonas,Stomatobaculum,Hae…	1.030966861	45	-0.048111061	Medium_centrality_parameter		NA
Mycoplasma,Leptotrichia,Defluviitaleaceae,Peptococcus,Bifidobacterium,Moraxella,Johnsonella,Mobiluncus,Sharpea,Corynebacterium,Tannerella,Eubacterium coprostanoligenes,Lactobacillus,Fusobacterium,Granulicatella,Capnocytophaga,Dialister,Lachnoanaerobaculum,Eubacterium nodatum,Catonella,Solobacterium,Selenomonas,Actinomyces,Olsenella,Ruminococcus,Porphyromonas,Neisseria,Comamonas,Stomatobaculum,Hae…	1.014811296	46	-0.031955496	Medium_centrality_parameter		NA
Mycoplasma,Leptotrichia,Defluviitaleaceae,Peptococcus,Bifidobacterium,Moraxella,Johnsonella,Mobiluncus,Sharpea,Corynebacterium,Tannerella,Eubacterium coprostanoligenes,Lactobacillus,Fusobacterium,Granulicatella,Capnocytophaga,Dialister,Lachnoanaerobaculum,Eubacterium nodatum,Catonella,Solobacterium,Selenomonas,Actinomyces,Olsenella,Ruminococcus,Porphyromonas,Neisseria,Comamonas,Stomatobaculum,Hae…	0.999337036	47	-0.016481236	Medium_centrality_parameter		NA
Mycoplasma,Leptotrichia,Defluviitaleaceae,Peptococcus,Bifidobacterium,Moraxella,Johnsonella,Mobiluncus,Sharpea,Corynebacterium,Tannerella,Eubacterium coprostanoligenes,Lactobacillus,Fusobacterium,Granulicatella,Capnocytophaga,Dialister,Lachnoanaerobaculum,Eubacterium nodatum,Catonella,Solobacterium,Selenomonas,Actinomyces,Olsenella,Ruminococcus,Porphyromonas,Neisseria,Comamonas,Stomatobaculum,Hae…	1.033341572	48	-0.050485772	Medium_centrality_parameter		NA
Mycoplasma,Leptotrichia,Defluviitaleaceae,Peptococcus,Bifidobacterium,Moraxella,Johnsonella,Mobiluncus,Sharpea,Corynebacterium,Tannerella,Eubacterium coprostanoligenes,Lactobacillus,Fusobacterium,Granulicatella,Capnocytophaga,Dialister,Lachnoanaerobaculum,Eubacterium nodatum,Catonella,Solobacterium,Selenomonas,Actinomyces,Olsenella,Ruminococcus,Porphyromonas,Neisseria,Comamonas,Stomatobaculum,Hae…	0.965235982	49	0.017619818	Medium_centrality_parameter		NA
Mycoplasma,Leptotrichia,Defluviitaleaceae,Peptococcus,Bifidobacterium,Moraxella,Johnsonella,Mobiluncus,Sharpea,Corynebacterium,Tannerella,Eubacterium coprostanoligenes,Lactobacillus,Fusobacterium,Granulicatella,Capnocytophaga,Dialister,Lachnoanaerobaculum,Eubacterium nodatum,Catonella,Solobacterium,Selenomonas,Actinomyces,Olsenella,Ruminococcus,Porphyromonas,Neisseria,Comamonas,Stomatobaculum,Hae…	0.982855755	50	4.53E-08	Medium_centrality_parameter		NA
All	1.036026958	0	4.23E-08	High_centrality_parameter		NA
Comamonas	0.941757986	1	0.094269014	High_centrality_parameter		NA
Comamonas,Bradyrhizobium	0.947566689	2	0.088460311	High_centrality_parameter		NA
Comamonas,Bradyrhizobium,Alloscardovia	0.947560223	3	0.088466777	High_centrality_parameter		NA
Comamonas,Bradyrhizobium,Alloscardovia,Eubacterium coprostanoligenes	0.962776666	4	0.073250334	High_centrality_parameter		NA
Comamonas,Bradyrhizobium,Alloscardovia,Eubacterium coprostanoligenes,Desulfovibrio	0.950305422	5	0.085721578	High_centrality_parameter		NA
Comamonas,Bradyrhizobium,Alloscardovia,Eubacterium coprostanoligenes,Desulfovibrio,Atopobium	0.949898928	6	0.086128072	High_centrality_parameter		NA
Comamonas,Bradyrhizobium,Alloscardovia,Eubacterium coprostanoligenes,Desulfovibrio,Atopobium,Bifidobacterium	0.950164969	7	0.085862031	High_centrality_parameter		NA
Comamonas,Bradyrhizobium,Alloscardovia,Eubacterium coprostanoligenes,Desulfovibrio,Atopobium,Bifidobacterium,Mycoplasma	0.951329463	8	0.084697537	High_centrality_parameter		NA
Comamonas,Bradyrhizobium,Alloscardovia,Eubacterium coprostanoligenes,Desulfovibrio,Atopobium,Bifidobacterium,Mycoplasma,Veillonella	0.95865118	9	0.07737582	High_centrality_parameter		NA
Comamonas,Bradyrhizobium,Alloscardovia,Eubacterium coprostanoligenes,Desulfovibrio,Atopobium,Bifidobacterium,Mycoplasma,Veillonella,Ruminococcus	0.953837293	10	0.082189707	High_centrality_parameter		NA
Comamonas,Bradyrhizobium,Alloscardovia,Eubacterium coprostanoligenes,Desulfovibrio,Atopobium,Bifidobacterium,Mycoplasma,Veillonella,Ruminococcus,Leptotrichia	0.984722617	11	0.051304383	High_centrality_parameter		NA
Comamonas,Bradyrhizobium,Alloscardovia,Eubacterium coprostanoligenes,Desulfovibrio,Atopobium,Bifidobacterium,Mycoplasma,Veillonella,Ruminococcus,Leptotrichia,Bergeyella	0.987746258	12	0.048280742	High_centrality_parameter		NA
Comamonas,Bradyrhizobium,Alloscardovia,Eubacterium coprostanoligenes,Desulfovibrio,Atopobium,Bifidobacterium,Mycoplasma,Veillonella,Ruminococcus,Leptotrichia,Bergeyella,Candidatus Saccharimonas	0.988851524	13	0.047175476	High_centrality_parameter		NA
Comamonas,Bradyrhizobium,Alloscardovia,Eubacterium coprostanoligenes,Desulfovibrio,Atopobium,Bifidobacterium,Mycoplasma,Veillonella,Ruminococcus,Leptotrichia,Bergeyella,Candidatus Saccharimonas,Lautropia	0.99090036	14	0.04512664	High_centrality_parameter		NA
Comamonas,Bradyrhizobium,Alloscardovia,Eubacterium coprostanoligenes,Desulfovibrio,Atopobium,Bifidobacterium,Mycoplasma,Veillonella,Ruminococcus,Leptotrichia,Bergeyella,Candidatus Saccharimonas,Lautropia,Sharpea	1.006269236	15	0.029757764	High_centrality_parameter		NA
Comamonas,Bradyrhizobium,Alloscardovia,Eubacterium coprostanoligenes,Desulfovibrio,Atopobium,Bifidobacterium,Mycoplasma,Veillonella,Ruminococcus,Leptotrichia,Bergeyella,Candidatus Saccharimonas,Lautropia,Sharpea,Fastidiosipila	1.005671682	16	0.030355318	High_centrality_parameter		NA
Comamonas,Bradyrhizobium,Alloscardovia,Eubacterium coprostanoligenes,Desulfovibrio,Atopobium,Bifidobacterium,Mycoplasma,Veillonella,Ruminococcus,Leptotrichia,Bergeyella,Candidatus Saccharimonas,Lautropia,Sharpea,Fastidiosipila,Sphaerochaeta	1.006517047	17	0.029509953	High_centrality_parameter		NA
Comamonas,Bradyrhizobium,Alloscardovia,Eubacterium coprostanoligenes,Desulfovibrio,Atopobium,Bifidobacterium,Mycoplasma,Veillonella,Ruminococcus,Leptotrichia,Bergeyella,Candidatus Saccharimonas,Lautropia,Sharpea,Fastidiosipila,Sphaerochaeta,Syntrophomonas	1.006204496	18	0.029822504	High_centrality_parameter		NA
Comamonas,Bradyrhizobium,Alloscardovia,Eubacterium coprostanoligenes,Desulfovibrio,Atopobium,Bifidobacterium,Mycoplasma,Veillonella,Ruminococcus,Leptotrichia,Bergeyella,Candidatus Saccharimonas,Lautropia,Sharpea,Fastidiosipila,Sphaerochaeta,Syntrophomonas,Blautia	1.001761575	19	0.034265425	High_centrality_parameter		NA
Comamonas,Bradyrhizobium,Alloscardovia,Eubacterium coprostanoligenes,Desulfovibrio,Atopobium,Bifidobacterium,Mycoplasma,Veillonella,Ruminococcus,Leptotrichia,Bergeyella,Candidatus Saccharimonas,Lautropia,Sharpea,Fastidiosipila,Sphaerochaeta,Syntrophomonas,Blautia,Clostridium	0.997252451	20	0.038774549	High_centrality_parameter		NA
Comamonas,Bradyrhizobium,Alloscardovia,Eubacterium coprostanoligenes,Desulfovibrio,Atopobium,Bifidobacterium,Mycoplasma,Veillonella,Ruminococcus,Leptotrichia,Bergeyella,Candidatus Saccharimonas,Lautropia,Sharpea,Fastidiosipila,Sphaerochaeta,Syntrophomonas,Blautia,Clostridium,Pseudomonas	0.999124211	21	0.036902789	High_centrality_parameter		NA
Comamonas,Bradyrhizobium,Alloscardovia,Eubacterium coprostanoligenes,Desulfovibrio,Atopobium,Bifidobacterium,Mycoplasma,Veillonella,Ruminococcus,Leptotrichia,Bergeyella,Candidatus Saccharimonas,Lautropia,Sharpea,Fastidiosipila,Sphaerochaeta,Syntrophomonas,Blautia,Clostridium,Pseudomonas,Oribacterium	0.997826671	22	0.038200329	High_centrality_parameter		NA
Comamonas,Bradyrhizobium,Alloscardovia,Eubacterium coprostanoligenes,Desulfovibrio,Atopobium,Bifidobacterium,Mycoplasma,Veillonella,Ruminococcus,Leptotrichia,Bergeyella,Candidatus Saccharimonas,Lautropia,Sharpea,Fastidiosipila,Sphaerochaeta,Syntrophomonas,Blautia,Clostridium,Pseudomonas,Oribacterium,Capnocytophaga	1.000915306	23	0.035111694	High_centrality_parameter		NA
Comamonas,Bradyrhizobium,Alloscardovia,Eubacterium coprostanoligenes,Desulfovibrio,Atopobium,Bifidobacterium,Mycoplasma,Veillonella,Ruminococcus,Leptotrichia,Bergeyella,Candidatus Saccharimonas,Lautropia,Sharpea,Fastidiosipila,Sphaerochaeta,Syntrophomonas,Blautia,Clostridium,Pseudomonas,Oribacterium,Capnocytophaga,Tannerella	0.997694521	24	0.038332479	High_centrality_parameter		NA
Comamonas,Bradyrhizobium,Alloscardovia,Eubacterium coprostanoligenes,Desulfovibrio,Atopobium,Bifidobacterium,Mycoplasma,Veillonella,Ruminococcus,Leptotrichia,Bergeyella,Candidatus Saccharimonas,Lautropia,Sharpea,Fastidiosipila,Sphaerochaeta,Syntrophomonas,Blautia,Clostridium,Pseudomonas,Oribacterium,Capnocytophaga,Tannerella,Lactobacillus	0.989944727	25	0.046082273	High_centrality_parameter		NA
Comamonas,Bradyrhizobium,Alloscardovia,Eubacterium coprostanoligenes,Desulfovibrio,Atopobium,Bifidobacterium,Mycoplasma,Veillonella,Ruminococcus,Leptotrichia,Bergeyella,Candidatus Saccharimonas,Lautropia,Sharpea,Fastidiosipila,Sphaerochaeta,Syntrophomonas,Blautia,Clostridium,Pseudomonas,Oribacterium,Capnocytophaga,Tannerella,Lactobacillus,Lachnoanaerobaculum	0.97697648	26	0.05905052	High_centrality_parameter		NA
Comamonas,Bradyrhizobium,Alloscardovia,Eubacterium coprostanoligenes,Desulfovibrio,Atopobium,Bifidobacterium,Mycoplasma,Veillonella,Ruminococcus,Leptotrichia,Bergeyella,Candidatus Saccharimonas,Lautropia,Sharpea,Fastidiosipila,Sphaerochaeta,Syntrophomonas,Blautia,Clostridium,Pseudomonas,Oribacterium,Capnocytophaga,Tannerella,Lactobacillus,Lachnoanaerobaculum,Streptobacillus	0.977148655	27	0.058878345	High_centrality_parameter		NA
Comamonas,Bradyrhizobium,Alloscardovia,Eubacterium coprostanoligenes,Desulfovibrio,Atopobium,Bifidobacterium,Mycoplasma,Veillonella,Ruminococcus,Leptotrichia,Bergeyella,Candidatus Saccharimonas,Lautropia,Sharpea,Fastidiosipila,Sphaerochaeta,Syntrophomonas,Blautia,Clostridium,Pseudomonas,Oribacterium,Capnocytophaga,Tannerella,Lactobacillus,Lachnoanaerobaculum,Streptobacillus,Alloprevotella	1.011499024	28	0.024527976	High_centrality_parameter		NA
Comamonas,Bradyrhizobium,Alloscardovia,Eubacterium coprostanoligenes,Desulfovibrio,Atopobium,Bifidobacterium,Mycoplasma,Veillonella,Ruminococcus,Leptotrichia,Bergeyella,Candidatus Saccharimonas,Lautropia,Sharpea,Fastidiosipila,Sphaerochaeta,Syntrophomonas,Blautia,Clostridium,Pseudomonas,Oribacterium,Capnocytophaga,Tannerella,Lactobacillus,Lachnoanaerobaculum,Streptobacillus,Alloprevotella,Actinom…	1.006295475	29	0.029731525	High_centrality_parameter		NA
Comamonas,Bradyrhizobium,Alloscardovia,Eubacterium coprostanoligenes,Desulfovibrio,Atopobium,Bifidobacterium,Mycoplasma,Veillonella,Ruminococcus,Leptotrichia,Bergeyella,Candidatus Saccharimonas,Lautropia,Sharpea,Fastidiosipila,Sphaerochaeta,Syntrophomonas,Blautia,Clostridium,Pseudomonas,Oribacterium,Capnocytophaga,Tannerella,Lactobacillus,Lachnoanaerobaculum,Streptobacillus,Alloprevotella,Actinom…	1.001730959	30	0.034296041	High_centrality_parameter		NA
Comamonas,Bradyrhizobium,Alloscardovia,Eubacterium coprostanoligenes,Desulfovibrio,Atopobium,Bifidobacterium,Mycoplasma,Veillonella,Ruminococcus,Leptotrichia,Bergeyella,Candidatus Saccharimonas,Lautropia,Sharpea,Fastidiosipila,Sphaerochaeta,Syntrophomonas,Blautia,Clostridium,Pseudomonas,Oribacterium,Capnocytophaga,Tannerella,Lactobacillus,Lachnoanaerobaculum,Streptobacillus,Alloprevotella,Actinom…	0.999342619	31	0.036684381	High_centrality_parameter		NA
Comamonas,Bradyrhizobium,Alloscardovia,Eubacterium coprostanoligenes,Desulfovibrio,Atopobium,Bifidobacterium,Mycoplasma,Veillonella,Ruminococcus,Leptotrichia,Bergeyella,Candidatus Saccharimonas,Lautropia,Sharpea,Fastidiosipila,Sphaerochaeta,Syntrophomonas,Blautia,Clostridium,Pseudomonas,Oribacterium,Capnocytophaga,Tannerella,Lactobacillus,Lachnoanaerobaculum,Streptobacillus,Alloprevotella,Actinom…	1.003675399	32	0.032351601	High_centrality_parameter		NA
Comamonas,Bradyrhizobium,Alloscardovia,Eubacterium coprostanoligenes,Desulfovibrio,Atopobium,Bifidobacterium,Mycoplasma,Veillonella,Ruminococcus,Leptotrichia,Bergeyella,Candidatus Saccharimonas,Lautropia,Sharpea,Fastidiosipila,Sphaerochaeta,Syntrophomonas,Blautia,Clostridium,Pseudomonas,Oribacterium,Capnocytophaga,Tannerella,Lactobacillus,Lachnoanaerobaculum,Streptobacillus,Alloprevotella,Actinom…	0.993525	33	0.042502	High_centrality_parameter		NA
Comamonas,Bradyrhizobium,Alloscardovia,Eubacterium coprostanoligenes,Desulfovibrio,Atopobium,Bifidobacterium,Mycoplasma,Veillonella,Ruminococcus,Leptotrichia,Bergeyella,Candidatus Saccharimonas,Lautropia,Sharpea,Fastidiosipila,Sphaerochaeta,Syntrophomonas,Blautia,Clostridium,Pseudomonas,Oribacterium,Capnocytophaga,Tannerella,Lactobacillus,Lachnoanaerobaculum,Streptobacillus,Alloprevotella,Actinom…	1.044888432	34	-0.008861432	High_centrality_parameter		NA
Comamonas,Bradyrhizobium,Alloscardovia,Eubacterium coprostanoligenes,Desulfovibrio,Atopobium,Bifidobacterium,Mycoplasma,Veillonella,Ruminococcus,Leptotrichia,Bergeyella,Candidatus Saccharimonas,Lautropia,Sharpea,Fastidiosipila,Sphaerochaeta,Syntrophomonas,Blautia,Clostridium,Pseudomonas,Oribacterium,Capnocytophaga,Tannerella,Lactobacillus,Lachnoanaerobaculum,Streptobacillus,Alloprevotella,Actinom…	1.05086813	35	-0.01484113	High_centrality_parameter		NA
Comamonas,Bradyrhizobium,Alloscardovia,Eubacterium coprostanoligenes,Desulfovibrio,Atopobium,Bifidobacterium,Mycoplasma,Veillonella,Ruminococcus,Leptotrichia,Bergeyella,Candidatus Saccharimonas,Lautropia,Sharpea,Fastidiosipila,Sphaerochaeta,Syntrophomonas,Blautia,Clostridium,Pseudomonas,Oribacterium,Capnocytophaga,Tannerella,Lactobacillus,Lachnoanaerobaculum,Streptobacillus,Alloprevotella,Actinom…	1.053938901	36	-0.017911901	High_centrality_parameter		NA
Comamonas,Bradyrhizobium,Alloscardovia,Eubacterium coprostanoligenes,Desulfovibrio,Atopobium,Bifidobacterium,Mycoplasma,Veillonella,Ruminococcus,Leptotrichia,Bergeyella,Candidatus Saccharimonas,Lautropia,Sharpea,Fastidiosipila,Sphaerochaeta,Syntrophomonas,Blautia,Clostridium,Pseudomonas,Oribacterium,Capnocytophaga,Tannerella,Lactobacillus,Lachnoanaerobaculum,Streptobacillus,Alloprevotella,Actinom…	1.054509008	37	-0.018482008	High_centrality_parameter		NA
Comamonas,Bradyrhizobium,Alloscardovia,Eubacterium coprostanoligenes,Desulfovibrio,Atopobium,Bifidobacterium,Mycoplasma,Veillonella,Ruminococcus,Leptotrichia,Bergeyella,Candidatus Saccharimonas,Lautropia,Sharpea,Fastidiosipila,Sphaerochaeta,Syntrophomonas,Blautia,Clostridium,Pseudomonas,Oribacterium,Capnocytophaga,Tannerella,Lactobacillus,Lachnoanaerobaculum,Streptobacillus,Alloprevotella,Actinom…	1.018269976	38	0.017757024	High_centrality_parameter		NA
Comamonas,Bradyrhizobium,Alloscardovia,Eubacterium coprostanoligenes,Desulfovibrio,Atopobium,Bifidobacterium,Mycoplasma,Veillonella,Ruminococcus,Leptotrichia,Bergeyella,Candidatus Saccharimonas,Lautropia,Sharpea,Fastidiosipila,Sphaerochaeta,Syntrophomonas,Blautia,Clostridium,Pseudomonas,Oribacterium,Capnocytophaga,Tannerella,Lactobacillus,Lachnoanaerobaculum,Streptobacillus,Alloprevotella,Actinom…	1.018278625	39	0.017748375	High_centrality_parameter		NA
Comamonas,Bradyrhizobium,Alloscardovia,Eubacterium coprostanoligenes,Desulfovibrio,Atopobium,Bifidobacterium,Mycoplasma,Veillonella,Ruminococcus,Leptotrichia,Bergeyella,Candidatus Saccharimonas,Lautropia,Sharpea,Fastidiosipila,Sphaerochaeta,Syntrophomonas,Blautia,Clostridium,Pseudomonas,Oribacterium,Capnocytophaga,Tannerella,Lactobacillus,Lachnoanaerobaculum,Streptobacillus,Alloprevotella,Actinom…	1.018723545	40	0.017303455	High_centrality_parameter		NA
Comamonas,Bradyrhizobium,Alloscardovia,Eubacterium coprostanoligenes,Desulfovibrio,Atopobium,Bifidobacterium,Mycoplasma,Veillonella,Ruminococcus,Leptotrichia,Bergeyella,Candidatus Saccharimonas,Lautropia,Sharpea,Fastidiosipila,Sphaerochaeta,Syntrophomonas,Blautia,Clostridium,Pseudomonas,Oribacterium,Capnocytophaga,Tannerella,Lactobacillus,Lachnoanaerobaculum,Streptobacillus,Alloprevotella,Actinom…	1.023292061	41	0.012734939	High_centrality_parameter		NA
Comamonas,Bradyrhizobium,Alloscardovia,Eubacterium coprostanoligenes,Desulfovibrio,Atopobium,Bifidobacterium,Mycoplasma,Veillonella,Ruminococcus,Leptotrichia,Bergeyella,Candidatus Saccharimonas,Lautropia,Sharpea,Fastidiosipila,Sphaerochaeta,Syntrophomonas,Blautia,Clostridium,Pseudomonas,Oribacterium,Capnocytophaga,Tannerella,Lactobacillus,Lachnoanaerobaculum,Streptobacillus,Alloprevotella,Actinom…	1.011853096	42	0.024173904	High_centrality_parameter		NA
Comamonas,Bradyrhizobium,Alloscardovia,Eubacterium coprostanoligenes,Desulfovibrio,Atopobium,Bifidobacterium,Mycoplasma,Veillonella,Ruminococcus,Leptotrichia,Bergeyella,Candidatus Saccharimonas,Lautropia,Sharpea,Fastidiosipila,Sphaerochaeta,Syntrophomonas,Blautia,Clostridium,Pseudomonas,Oribacterium,Capnocytophaga,Tannerella,Lactobacillus,Lachnoanaerobaculum,Streptobacillus,Alloprevotella,Actinom…	1.011879807	43	0.024147193	High_centrality_parameter		NA
Comamonas,Bradyrhizobium,Alloscardovia,Eubacterium coprostanoligenes,Desulfovibrio,Atopobium,Bifidobacterium,Mycoplasma,Veillonella,Ruminococcus,Leptotrichia,Bergeyella,Candidatus Saccharimonas,Lautropia,Sharpea,Fastidiosipila,Sphaerochaeta,Syntrophomonas,Blautia,Clostridium,Pseudomonas,Oribacterium,Capnocytophaga,Tannerella,Lactobacillus,Lachnoanaerobaculum,Streptobacillus,Alloprevotella,Actinom…	1.009678638	44	0.026348362	High_centrality_parameter		NA
Comamonas,Bradyrhizobium,Alloscardovia,Eubacterium coprostanoligenes,Desulfovibrio,Atopobium,Bifidobacterium,Mycoplasma,Veillonella,Ruminococcus,Leptotrichia,Bergeyella,Candidatus Saccharimonas,Lautropia,Sharpea,Fastidiosipila,Sphaerochaeta,Syntrophomonas,Blautia,Clostridium,Pseudomonas,Oribacterium,Capnocytophaga,Tannerella,Lactobacillus,Lachnoanaerobaculum,Streptobacillus,Alloprevotella,Actinom…	0.949276578	45	0.086750422	High_centrality_parameter		Most influential
Comamonas,Bradyrhizobium,Alloscardovia,Eubacterium coprostanoligenes,Desulfovibrio,Atopobium,Bifidobacterium,Mycoplasma,Veillonella,Ruminococcus,Leptotrichia,Bergeyella,Candidatus Saccharimonas,Lautropia,Sharpea,Fastidiosipila,Sphaerochaeta,Syntrophomonas,Blautia,Clostridium,Pseudomonas,Oribacterium,Capnocytophaga,Tannerella,Lactobacillus,Lachnoanaerobaculum,Streptobacillus,Alloprevotella,Actinom…	0.966472557	46	0.069554443	High_centrality_parameter		NA
Comamonas,Bradyrhizobium,Alloscardovia,Eubacterium coprostanoligenes,Desulfovibrio,Atopobium,Bifidobacterium,Mycoplasma,Veillonella,Ruminococcus,Leptotrichia,Bergeyella,Candidatus Saccharimonas,Lautropia,Sharpea,Fastidiosipila,Sphaerochaeta,Syntrophomonas,Blautia,Clostridium,Pseudomonas,Oribacterium,Capnocytophaga,Tannerella,Lactobacillus,Lachnoanaerobaculum,Streptobacillus,Alloprevotella,Actinom…	1.079443991	47	-0.043416991	High_centrality_parameter		NA
Comamonas,Bradyrhizobium,Alloscardovia,Eubacterium coprostanoligenes,Desulfovibrio,Atopobium,Bifidobacterium,Mycoplasma,Veillonella,Ruminococcus,Leptotrichia,Bergeyella,Candidatus Saccharimonas,Lautropia,Sharpea,Fastidiosipila,Sphaerochaeta,Syntrophomonas,Blautia,Clostridium,Pseudomonas,Oribacterium,Capnocytophaga,Tannerella,Lactobacillus,Lachnoanaerobaculum,Streptobacillus,Alloprevotella,Actinom…	1.060445044	48	-0.024418044	High_centrality_parameter		NA
Comamonas,Bradyrhizobium,Alloscardovia,Eubacterium coprostanoligenes,Desulfovibrio,Atopobium,Bifidobacterium,Mycoplasma,Veillonella,Ruminococcus,Leptotrichia,Bergeyella,Candidatus Saccharimonas,Lautropia,Sharpea,Fastidiosipila,Sphaerochaeta,Syntrophomonas,Blautia,Clostridium,Pseudomonas,Oribacterium,Capnocytophaga,Tannerella,Lactobacillus,Lachnoanaerobaculum,Streptobacillus,Alloprevotella,Actinom…	1.060745452	49	-0.024718452	High_centrality_parameter		NA
Comamonas,Bradyrhizobium,Alloscardovia,Eubacterium coprostanoligenes,Desulfovibrio,Atopobium,Bifidobacterium,Mycoplasma,Veillonella,Ruminococcus,Leptotrichia,Bergeyella,Candidatus Saccharimonas,Lautropia,Sharpea,Fastidiosipila,Sphaerochaeta,Syntrophomonas,Blautia,Clostridium,Pseudomonas,Oribacterium,Capnocytophaga,Tannerella,Lactobacillus,Lachnoanaerobaculum,Streptobacillus,Alloprevotella,Actinom…	1.036026958	50	4.23E-08	High_centrality_parameter		NA
All	1.0000104	0	-4.00E-07	ExHigh_centrality_parameter		NA
Gemella	1	1	1.00E-05	ExHigh_centrality_parameter		NA
Gemella,Porphyromonas	1	2	1.00E-05	ExHigh_centrality_parameter		NA
Gemella,Porphyromonas,Lachnoanaerobaculum	1	3	1.00E-05	ExHigh_centrality_parameter		NA
Gemella,Porphyromonas,Lachnoanaerobaculum,Granulicatella	1	4	1.00E-05	ExHigh_centrality_parameter		NA
Gemella,Porphyromonas,Lachnoanaerobaculum,Granulicatella,Streptococcus	1	5	1.00E-05	ExHigh_centrality_parameter		NA
Gemella,Porphyromonas,Lachnoanaerobaculum,Granulicatella,Streptococcus,Abiotrophia	1	6	1.00E-05	ExHigh_centrality_parameter		NA
Gemella,Porphyromonas,Lachnoanaerobaculum,Granulicatella,Streptococcus,Abiotrophia,Aggregatibacter	1	7	1.00E-05	ExHigh_centrality_parameter		NA
Gemella,Porphyromonas,Lachnoanaerobaculum,Granulicatella,Streptococcus,Abiotrophia,Aggregatibacter,Leptotrichia	1	8	1.00E-05	ExHigh_centrality_parameter		NA
Gemella,Porphyromonas,Lachnoanaerobaculum,Granulicatella,Streptococcus,Abiotrophia,Aggregatibacter,Leptotrichia,Rothia	1	9	1.00E-05	ExHigh_centrality_parameter		NA
Gemella,Porphyromonas,Lachnoanaerobaculum,Granulicatella,Streptococcus,Abiotrophia,Aggregatibacter,Leptotrichia,Rothia,Corynebacterium	1	10	1.00E-05	ExHigh_centrality_parameter		NA
Gemella,Porphyromonas,Lachnoanaerobaculum,Granulicatella,Streptococcus,Abiotrophia,Aggregatibacter,Leptotrichia,Rothia,Corynebacterium,Parvimonas	1	11	1.00E-05	ExHigh_centrality_parameter		NA
Gemella,Porphyromonas,Lachnoanaerobaculum,Granulicatella,Streptococcus,Abiotrophia,Aggregatibacter,Leptotrichia,Rothia,Corynebacterium,Parvimonas,Campylobacter	1	12	1.00E-05	ExHigh_centrality_parameter		NA
Gemella,Porphyromonas,Lachnoanaerobaculum,Granulicatella,Streptococcus,Abiotrophia,Aggregatibacter,Leptotrichia,Rothia,Corynebacterium,Parvimonas,Campylobacter,Bergeyella	1	13	1.00E-05	ExHigh_centrality_parameter		NA
Gemella,Porphyromonas,Lachnoanaerobaculum,Granulicatella,Streptococcus,Abiotrophia,Aggregatibacter,Leptotrichia,Rothia,Corynebacterium,Parvimonas,Campylobacter,Bergeyella,Dialister	1	14	1.00E-05	ExHigh_centrality_parameter		NA
Gemella,Porphyromonas,Lachnoanaerobaculum,Granulicatella,Streptococcus,Abiotrophia,Aggregatibacter,Leptotrichia,Rothia,Corynebacterium,Parvimonas,Campylobacter,Bergeyella,Dialister,Fusobacterium	1	15	1.00E-05	ExHigh_centrality_parameter		NA
Gemella,Porphyromonas,Lachnoanaerobaculum,Granulicatella,Streptococcus,Abiotrophia,Aggregatibacter,Leptotrichia,Rothia,Corynebacterium,Parvimonas,Campylobacter,Bergeyella,Dialister,Fusobacterium,Veillonella	1	16	1.00E-05	ExHigh_centrality_parameter		NA
Gemella,Porphyromonas,Lachnoanaerobaculum,Granulicatella,Streptococcus,Abiotrophia,Aggregatibacter,Leptotrichia,Rothia,Corynebacterium,Parvimonas,Campylobacter,Bergeyella,Dialister,Fusobacterium,Veillonella,Actinomyces	1.014871364	17	-0.014861364	ExHigh_centrality_parameter		NA
Gemella,Porphyromonas,Lachnoanaerobaculum,Granulicatella,Streptococcus,Abiotrophia,Aggregatibacter,Leptotrichia,Rothia,Corynebacterium,Parvimonas,Campylobacter,Bergeyella,Dialister,Fusobacterium,Veillonella,Actinomyces,Alloprevotella	1	18	1.00E-05	ExHigh_centrality_parameter		NA
Gemella,Porphyromonas,Lachnoanaerobaculum,Granulicatella,Streptococcus,Abiotrophia,Aggregatibacter,Leptotrichia,Rothia,Corynebacterium,Parvimonas,Campylobacter,Bergeyella,Dialister,Fusobacterium,Veillonella,Actinomyces,Alloprevotella,Haemophilus	1	19	1.00E-05	ExHigh_centrality_parameter		NA
Gemella,Porphyromonas,Lachnoanaerobaculum,Granulicatella,Streptococcus,Abiotrophia,Aggregatibacter,Leptotrichia,Rothia,Corynebacterium,Parvimonas,Campylobacter,Bergeyella,Dialister,Fusobacterium,Veillonella,Actinomyces,Alloprevotella,Haemophilus,Neisseria	1	20	1.00E-05	ExHigh_centrality_parameter		NA
Gemella,Porphyromonas,Lachnoanaerobaculum,Granulicatella,Streptococcus,Abiotrophia,Aggregatibacter,Leptotrichia,Rothia,Corynebacterium,Parvimonas,Campylobacter,Bergeyella,Dialister,Fusobacterium,Veillonella,Actinomyces,Alloprevotella,Haemophilus,Neisseria,Kingella	1	21	1.00E-05	ExHigh_centrality_parameter		NA
Gemella,Porphyromonas,Lachnoanaerobaculum,Granulicatella,Streptococcus,Abiotrophia,Aggregatibacter,Leptotrichia,Rothia,Corynebacterium,Parvimonas,Campylobacter,Bergeyella,Dialister,Fusobacterium,Veillonella,Actinomyces,Alloprevotella,Haemophilus,Neisseria,Kingella,Tannerella	1	22	1.00E-05	ExHigh_centrality_parameter		NA
Gemella,Porphyromonas,Lachnoanaerobaculum,Granulicatella,Streptococcus,Abiotrophia,Aggregatibacter,Leptotrichia,Rothia,Corynebacterium,Parvimonas,Campylobacter,Bergeyella,Dialister,Fusobacterium,Veillonella,Actinomyces,Alloprevotella,Haemophilus,Neisseria,Kingella,Tannerella,Peptostreptococcus	1	23	1.00E-05	ExHigh_centrality_parameter		NA
Gemella,Porphyromonas,Lachnoanaerobaculum,Granulicatella,Streptococcus,Abiotrophia,Aggregatibacter,Leptotrichia,Rothia,Corynebacterium,Parvimonas,Campylobacter,Bergeyella,Dialister,Fusobacterium,Veillonella,Actinomyces,Alloprevotella,Haemophilus,Neisseria,Kingella,Tannerella,Peptostreptococcus,Ruminococcus	1.019688082	24	-0.019678082	ExHigh_centrality_parameter		Most influential
Gemella,Porphyromonas,Lachnoanaerobaculum,Granulicatella,Streptococcus,Abiotrophia,Aggregatibacter,Leptotrichia,Rothia,Corynebacterium,Parvimonas,Campylobacter,Bergeyella,Dialister,Fusobacterium,Veillonella,Actinomyces,Alloprevotella,Haemophilus,Neisseria,Kingella,Tannerella,Peptostreptococcus,Ruminococcus,Mogibacterium	1	25	1.00E-05	ExHigh_centrality_parameter		NA
Gemella,Porphyromonas,Lachnoanaerobaculum,Granulicatella,Streptococcus,Abiotrophia,Aggregatibacter,Leptotrichia,Rothia,Corynebacterium,Parvimonas,Campylobacter,Bergeyella,Dialister,Fusobacterium,Veillonella,Actinomyces,Alloprevotella,Haemophilus,Neisseria,Kingella,Tannerella,Peptostreptococcus,Ruminococcus,Mogibacterium,Oribacterium	1	26	1.00E-05	ExHigh_centrality_parameter		NA
Gemella,Porphyromonas,Lachnoanaerobaculum,Granulicatella,Streptococcus,Abiotrophia,Aggregatibacter,Leptotrichia,Rothia,Corynebacterium,Parvimonas,Campylobacter,Bergeyella,Dialister,Fusobacterium,Veillonella,Actinomyces,Alloprevotella,Haemophilus,Neisseria,Kingella,Tannerella,Peptostreptococcus,Ruminococcus,Mogibacterium,Oribacterium,Prevotella	1	27	1.00E-05	ExHigh_centrality_parameter		NA
Gemella,Porphyromonas,Lachnoanaerobaculum,Granulicatella,Streptococcus,Abiotrophia,Aggregatibacter,Leptotrichia,Rothia,Corynebacterium,Parvimonas,Campylobacter,Bergeyella,Dialister,Fusobacterium,Veillonella,Actinomyces,Alloprevotella,Haemophilus,Neisseria,Kingella,Tannerella,Peptostreptococcus,Ruminococcus,Mogibacterium,Oribacterium,Prevotella,Actinobacillus	1	28	1.00E-05	ExHigh_centrality_parameter		NA
Gemella,Porphyromonas,Lachnoanaerobaculum,Granulicatella,Streptococcus,Abiotrophia,Aggregatibacter,Leptotrichia,Rothia,Corynebacterium,Parvimonas,Campylobacter,Bergeyella,Dialister,Fusobacterium,Veillonella,Actinomyces,Alloprevotella,Haemophilus,Neisseria,Kingella,Tannerella,Peptostreptococcus,Ruminococcus,Mogibacterium,Oribacterium,Prevotella,Actinobacillus,Solobacterium	1.000284896	29	-0.000274896	ExHigh_centrality_parameter		NA
Gemella,Porphyromonas,Lachnoanaerobaculum,Granulicatella,Streptococcus,Abiotrophia,Aggregatibacter,Leptotrichia,Rothia,Corynebacterium,Parvimonas,Campylobacter,Bergeyella,Dialister,Fusobacterium,Veillonella,Actinomyces,Alloprevotella,Haemophilus,Neisseria,Kingella,Tannerella,Peptostreptococcus,Ruminococcus,Mogibacterium,Oribacterium,Prevotella,Actinobacillus,Solobacterium,Atopobium	1	30	1.00E-05	ExHigh_centrality_parameter		NA
Gemella,Porphyromonas,Lachnoanaerobaculum,Granulicatella,Streptococcus,Abiotrophia,Aggregatibacter,Leptotrichia,Rothia,Corynebacterium,Parvimonas,Campylobacter,Bergeyella,Dialister,Fusobacterium,Veillonella,Actinomyces,Alloprevotella,Haemophilus,Neisseria,Kingella,Tannerella,Peptostreptococcus,Ruminococcus,Mogibacterium,Oribacterium,Prevotella,Actinobacillus,Solobacterium,Atopobium,Treponema	1	31	1.00E-05	ExHigh_centrality_parameter		NA
Gemella,Porphyromonas,Lachnoanaerobaculum,Granulicatella,Streptococcus,Abiotrophia,Aggregatibacter,Leptotrichia,Rothia,Corynebacterium,Parvimonas,Campylobacter,Bergeyella,Dialister,Fusobacterium,Veillonella,Actinomyces,Alloprevotella,Haemophilus,Neisseria,Kingella,Tannerella,Peptostreptococcus,Ruminococcus,Mogibacterium,Oribacterium,Prevotella,Actinobacillus,Solobacterium,Atopobium,Treponema,Laut…	1	32	1.00E-05	ExHigh_centrality_parameter		NA
Gemella,Porphyromonas,Lachnoanaerobaculum,Granulicatella,Streptococcus,Abiotrophia,Aggregatibacter,Leptotrichia,Rothia,Corynebacterium,Parvimonas,Campylobacter,Bergeyella,Dialister,Fusobacterium,Veillonella,Actinomyces,Alloprevotella,Haemophilus,Neisseria,Kingella,Tannerella,Peptostreptococcus,Ruminococcus,Mogibacterium,Oribacterium,Prevotella,Actinobacillus,Solobacterium,Atopobium,Treponema,Laut…	1	33	1.00E-05	ExHigh_centrality_parameter		NA
Gemella,Porphyromonas,Lachnoanaerobaculum,Granulicatella,Streptococcus,Abiotrophia,Aggregatibacter,Leptotrichia,Rothia,Corynebacterium,Parvimonas,Campylobacter,Bergeyella,Dialister,Fusobacterium,Veillonella,Actinomyces,Alloprevotella,Haemophilus,Neisseria,Kingella,Tannerella,Peptostreptococcus,Ruminococcus,Mogibacterium,Oribacterium,Prevotella,Actinobacillus,Solobacterium,Atopobium,Treponema,Laut…	1	34	1.00E-05	ExHigh_centrality_parameter		NA
Gemella,Porphyromonas,Lachnoanaerobaculum,Granulicatella,Streptococcus,Abiotrophia,Aggregatibacter,Leptotrichia,Rothia,Corynebacterium,Parvimonas,Campylobacter,Bergeyella,Dialister,Fusobacterium,Veillonella,Actinomyces,Alloprevotella,Haemophilus,Neisseria,Kingella,Tannerella,Peptostreptococcus,Ruminococcus,Mogibacterium,Oribacterium,Prevotella,Actinobacillus,Solobacterium,Atopobium,Treponema,Laut…	1	35	1.00E-05	ExHigh_centrality_parameter		NA
Gemella,Porphyromonas,Lachnoanaerobaculum,Granulicatella,Streptococcus,Abiotrophia,Aggregatibacter,Leptotrichia,Rothia,Corynebacterium,Parvimonas,Campylobacter,Bergeyella,Dialister,Fusobacterium,Veillonella,Actinomyces,Alloprevotella,Haemophilus,Neisseria,Kingella,Tannerella,Peptostreptococcus,Ruminococcus,Mogibacterium,Oribacterium,Prevotella,Actinobacillus,Solobacterium,Atopobium,Treponema,Laut…	1	36	1.00E-05	ExHigh_centrality_parameter		NA
Gemella,Porphyromonas,Lachnoanaerobaculum,Granulicatella,Streptococcus,Abiotrophia,Aggregatibacter,Leptotrichia,Rothia,Corynebacterium,Parvimonas,Campylobacter,Bergeyella,Dialister,Fusobacterium,Veillonella,Actinomyces,Alloprevotella,Haemophilus,Neisseria,Kingella,Tannerella,Peptostreptococcus,Ruminococcus,Mogibacterium,Oribacterium,Prevotella,Actinobacillus,Solobacterium,Atopobium,Treponema,Laut…	1	37	1.00E-05	ExHigh_centrality_parameter		NA
Gemella,Porphyromonas,Lachnoanaerobaculum,Granulicatella,Streptococcus,Abiotrophia,Aggregatibacter,Leptotrichia,Rothia,Corynebacterium,Parvimonas,Campylobacter,Bergeyella,Dialister,Fusobacterium,Veillonella,Actinomyces,Alloprevotella,Haemophilus,Neisseria,Kingella,Tannerella,Peptostreptococcus,Ruminococcus,Mogibacterium,Oribacterium,Prevotella,Actinobacillus,Solobacterium,Atopobium,Treponema,Laut…	1	38	1.00E-05	ExHigh_centrality_parameter		NA
Gemella,Porphyromonas,Lachnoanaerobaculum,Granulicatella,Streptococcus,Abiotrophia,Aggregatibacter,Leptotrichia,Rothia,Corynebacterium,Parvimonas,Campylobacter,Bergeyella,Dialister,Fusobacterium,Veillonella,Actinomyces,Alloprevotella,Haemophilus,Neisseria,Kingella,Tannerella,Peptostreptococcus,Ruminococcus,Mogibacterium,Oribacterium,Prevotella,Actinobacillus,Solobacterium,Atopobium,Treponema,Laut…	1	39	1.00E-05	ExHigh_centrality_parameter		NA
Gemella,Porphyromonas,Lachnoanaerobaculum,Granulicatella,Streptococcus,Abiotrophia,Aggregatibacter,Leptotrichia,Rothia,Corynebacterium,Parvimonas,Campylobacter,Bergeyella,Dialister,Fusobacterium,Veillonella,Actinomyces,Alloprevotella,Haemophilus,Neisseria,Kingella,Tannerella,Peptostreptococcus,Ruminococcus,Mogibacterium,Oribacterium,Prevotella,Actinobacillus,Solobacterium,Atopobium,Treponema,Laut…	1	40	1.00E-05	ExHigh_centrality_parameter		NA
Gemella,Porphyromonas,Lachnoanaerobaculum,Granulicatella,Streptococcus,Abiotrophia,Aggregatibacter,Leptotrichia,Rothia,Corynebacterium,Parvimonas,Campylobacter,Bergeyella,Dialister,Fusobacterium,Veillonella,Actinomyces,Alloprevotella,Haemophilus,Neisseria,Kingella,Tannerella,Peptostreptococcus,Ruminococcus,Mogibacterium,Oribacterium,Prevotella,Actinobacillus,Solobacterium,Atopobium,Treponema,Laut…	1	41	1.00E-05	ExHigh_centrality_parameter		NA
Gemella,Porphyromonas,Lachnoanaerobaculum,Granulicatella,Streptococcus,Abiotrophia,Aggregatibacter,Leptotrichia,Rothia,Corynebacterium,Parvimonas,Campylobacter,Bergeyella,Dialister,Fusobacterium,Veillonella,Actinomyces,Alloprevotella,Haemophilus,Neisseria,Kingella,Tannerella,Peptostreptococcus,Ruminococcus,Mogibacterium,Oribacterium,Prevotella,Actinobacillus,Solobacterium,Atopobium,Treponema,Laut…	1	42	1.00E-05	ExHigh_centrality_parameter		NA
Gemella,Porphyromonas,Lachnoanaerobaculum,Granulicatella,Streptococcus,Abiotrophia,Aggregatibacter,Leptotrichia,Rothia,Corynebacterium,Parvimonas,Campylobacter,Bergeyella,Dialister,Fusobacterium,Veillonella,Actinomyces,Alloprevotella,Haemophilus,Neisseria,Kingella,Tannerella,Peptostreptococcus,Ruminococcus,Mogibacterium,Oribacterium,Prevotella,Actinobacillus,Solobacterium,Atopobium,Treponema,Laut…	1	43	1.00E-05	ExHigh_centrality_parameter		NA
Gemella,Porphyromonas,Lachnoanaerobaculum,Granulicatella,Streptococcus,Abiotrophia,Aggregatibacter,Leptotrichia,Rothia,Corynebacterium,Parvimonas,Campylobacter,Bergeyella,Dialister,Fusobacterium,Veillonella,Actinomyces,Alloprevotella,Haemophilus,Neisseria,Kingella,Tannerella,Peptostreptococcus,Ruminococcus,Mogibacterium,Oribacterium,Prevotella,Actinobacillus,Solobacterium,Atopobium,Treponema,Laut…	1	44	1.00E-05	ExHigh_centrality_parameter		NA
Gemella,Porphyromonas,Lachnoanaerobaculum,Granulicatella,Streptococcus,Abiotrophia,Aggregatibacter,Leptotrichia,Rothia,Corynebacterium,Parvimonas,Campylobacter,Bergeyella,Dialister,Fusobacterium,Veillonella,Actinomyces,Alloprevotella,Haemophilus,Neisseria,Kingella,Tannerella,Peptostreptococcus,Ruminococcus,Mogibacterium,Oribacterium,Prevotella,Actinobacillus,Solobacterium,Atopobium,Treponema,Laut…	1	45	1.00E-05	ExHigh_centrality_parameter		NA
Gemella,Porphyromonas,Lachnoanaerobaculum,Granulicatella,Streptococcus,Abiotrophia,Aggregatibacter,Leptotrichia,Rothia,Corynebacterium,Parvimonas,Campylobacter,Bergeyella,Dialister,Fusobacterium,Veillonella,Actinomyces,Alloprevotella,Haemophilus,Neisseria,Kingella,Tannerella,Peptostreptococcus,Ruminococcus,Mogibacterium,Oribacterium,Prevotella,Actinobacillus,Solobacterium,Atopobium,Treponema,Laut…	1.001642048	46	-0.001632048	ExHigh_centrality_parameter		NA
